# Supplementary material for: The structure of global cultural networks: Evidence from the diffusion of music videos
Source: PLoS One. 2023 Nov 13;18(11):e0294149. doi: 10.1371/journal.pone.0294149 (PMC10642795; doi:10.1371/journal.pone.0294149)
Supplement: S1 Data — (CSV) [file pone.0294149.s002.csv]

	iso2	id	date	data_pub
1	BE	__LHwv1aAlA	2019-11-07	2019-11-03
2	FR	__LHwv1aAlA	2019-11-07	2019-11-03
3	LU	__LHwv1aAlA	2019-11-07	2019-11-03
4	UA	__xJsI0Th2w	2019-12-05	2019-11-29
5	RU	__xJsI0Th2w	2019-12-05	2019-11-29
6	PL	_29dLT6OMTU	2021-07-01	2021-06-24
7	NO	_29dLT6OMTU	2021-11-11	2021-06-24
8	IS	_29dLT6OMTU	2021-07-01	2021-06-24
9	NL	_29dLT6OMTU	2021-07-01	2021-06-24
10	LU	_2Vz8gIuw1E	2020-02-20	2020-01-27
11	CH	_2Vz8gIuw1E	2020-02-06	2020-01-27
12	BE	_2Vz8gIuw1E	2020-02-06	2020-01-27
13	FR	_2Vz8gIuw1E	2020-02-13	2020-01-27
14	US	_3LuZx06QhQ	2020-05-21	2020-05-15
15	CA	_3LuZx06QhQ	2020-05-21	2020-05-15
16	ZW	_5EdJM8Zs0w	2021-11-04	2021-10-29
17	TZ	_5EdJM8Zs0w	2021-11-04	2021-10-29
18	NG	_5EdJM8Zs0w	2021-11-04	2021-10-29
19	UG	_5EdJM8Zs0w	2021-11-04	2021-10-29
20	ZA	_7_TKRoRkXs	2022-03-24	2022-02-04
21	ZW	_7_TKRoRkXs	2022-02-10	2022-02-04
22	BR	_7DKuv_xsuY	2021-07-01	2021-06-11
23	PT	_7DKuv_xsuY	2021-06-17	2021-06-11
24	PY	_7DKuv_xsuY	2021-07-01	2021-06-11
25	BE	_83AOaZ3Iyg	2022-06-16	2022-04-21
26	GB	_83AOaZ3Iyg	2022-06-16	2022-04-21
27	FR	_83AOaZ3Iyg	2022-07-07	2022-04-21
28	HU	_83AOaZ3Iyg	2022-06-16	2022-04-21
29	AU	_83AOaZ3Iyg	2022-06-16	2022-04-21
30	CH	_83AOaZ3Iyg	2022-06-16	2022-04-21
31	IE	_83AOaZ3Iyg	2022-06-16	2022-04-21
32	EE	_83AOaZ3Iyg	2022-06-16	2022-04-21
33	SE	_83AOaZ3Iyg	2022-06-16	2022-04-21
34	FI	_83AOaZ3Iyg	2022-06-16	2022-04-21
35	AT	_83AOaZ3Iyg	2022-06-16	2022-04-21
36	NO	_83AOaZ3Iyg	2022-06-16	2022-04-21
37	PT	_83AOaZ3Iyg	2022-06-16	2022-04-21
38	CZ	_83AOaZ3Iyg	2022-06-16	2022-04-21
39	DE	_83AOaZ3Iyg	2022-06-16	2022-04-21
40	DK	_83AOaZ3Iyg	2022-06-16	2022-04-21
41	NL	_83AOaZ3Iyg	2022-06-16	2022-04-21
42	IS	_83AOaZ3Iyg	2022-06-16	2022-04-21
43	LU	_83AOaZ3Iyg	2022-06-16	2022-04-21
44	FR	_83KqwEEGw4	2020-04-02	2019-07-10
45	GB	_83KqwEEGw4	2020-03-26	2019-07-10
46	CZ	_83KqwEEGw4	2020-03-19	2019-07-10
47	NZ	_83KqwEEGw4	2020-03-26	2019-07-10
48	IS	_83KqwEEGw4	2020-03-26	2019-07-10
49	US	_83KqwEEGw4	2020-03-19	2019-07-10
50	SE	_83KqwEEGw4	2020-03-26	2019-07-10
51	DK	_83KqwEEGw4	2020-03-19	2019-07-10
52	PT	_83KqwEEGw4	2020-03-19	2019-07-10
53	CA	_83KqwEEGw4	2020-03-26	2019-07-10
54	NO	_83KqwEEGw4	2020-03-19	2019-07-10
55	BE	_83KqwEEGw4	2020-04-16	2019-07-10
56	IE	_83KqwEEGw4	2020-03-19	2019-07-10
57	LU	_83KqwEEGw4	2020-03-26	2019-07-10
58	CH	_83KqwEEGw4	2020-03-19	2019-07-10
59	AU	_83KqwEEGw4	2020-04-02	2019-07-10
60	LU	_8A0Hibi5Bo	2021-03-25	2021-03-17
61	FR	_8A0Hibi5Bo	2021-03-25	2021-03-17
62	BE	_8A0Hibi5Bo	2021-03-25	2021-03-17
63	CH	_8A0Hibi5Bo	2021-03-25	2021-03-17
64	FR	_8EDejbZkuk	2022-02-24	2022-01-28
65	LU	_8EDejbZkuk	2022-02-24	2022-01-28
66	BE	_8EDejbZkuk	2022-03-03	2022-01-28
67	BE	_8ppYcu7ZHY	2021-04-29	2021-04-08
68	FR	_8ppYcu7ZHY	2021-04-29	2021-04-08
69	KE	_8rFTFKMjNU	2021-03-04	2021-02-26
70	UG	_8rFTFKMjNU	2021-03-04	2021-02-26
71	TZ	_8rFTFKMjNU	2021-03-04	2021-02-26
72	BE	_9aeJlVSTwA	2020-07-09	2020-07-03
73	FR	_9aeJlVSTwA	2020-07-09	2020-07-03
74	NL	_9ZWV6SjzO0	2021-12-23	2021-12-03
75	BE	_9ZWV6SjzO0	2021-12-23	2021-12-03
76	KR	_a0PscfuhGo	2019-12-05	2019-11-18
77	AU	_a0PscfuhGo	2020-01-30	2019-11-18
78	NO	_a0PscfuhGo	2020-01-30	2019-11-18
79	DK	_a0PscfuhGo	2020-01-30	2019-11-18
80	IS	_a0PscfuhGo	2020-01-23	2019-11-18
81	GB	_a0PscfuhGo	2020-01-30	2019-11-18
82	IE	_a0PscfuhGo	2020-01-30	2019-11-18
83	CA	_a0PscfuhGo	2020-01-30	2019-11-18
84	FI	_a0PscfuhGo	2020-02-06	2019-11-18
85	US	_a0PscfuhGo	2020-01-30	2019-11-18
86	SE	_a0PscfuhGo	2020-01-30	2019-11-18
87	NZ	_a0PscfuhGo	2020-01-30	2019-11-18
88	BE	_aXA1jRXWnk	2020-08-06	2020-06-24
89	FR	_aXA1jRXWnk	2020-08-06	2020-06-24
90	US	_BOvRhfKVdk	2019-10-31	2019-10-25
91	GB	_BOvRhfKVdk	2019-10-31	2019-10-25
92	ZW	_BOvRhfKVdk	2019-10-31	2019-10-25
93	IE	_BOvRhfKVdk	2019-10-31	2019-10-25
94	ZA	_BOvRhfKVdk	2019-10-31	2019-10-25
95	NO	_BOvRhfKVdk	2019-10-31	2019-10-25
96	NL	_BOvRhfKVdk	2019-10-31	2019-10-25
97	LU	_BOvRhfKVdk	2019-10-31	2019-10-25
98	DK	_BOvRhfKVdk	2019-10-31	2019-10-25
99	NZ	_BOvRhfKVdk	2019-10-31	2019-10-25
100	SE	_BOvRhfKVdk	2019-10-31	2019-10-25
101	FI	_BOvRhfKVdk	2019-10-31	2019-10-25
102	CA	_BOvRhfKVdk	2019-10-31	2019-10-25
103	IS	_BOvRhfKVdk	2019-10-31	2019-10-25
104	AU	_BOvRhfKVdk	2019-10-31	2019-10-25
105	ZA	_bptrMV3zHE	2021-02-18	2020-12-17
106	CA	_bptrMV3zHE	2021-02-04	2020-12-17
107	NL	_bptrMV3zHE	2021-02-25	2020-12-17
108	ZW	_bptrMV3zHE	2020-12-24	2020-12-17
109	IE	_bptrMV3zHE	2021-02-18	2020-12-17
110	NZ	_bptrMV3zHE	2021-02-18	2020-12-17
111	GB	_bptrMV3zHE	2021-02-18	2020-12-17
112	US	_bptrMV3zHE	2021-02-04	2020-12-17
113	AU	_bptrMV3zHE	2021-02-18	2020-12-17
114	TZ	_bUx3czRGL8	2021-12-30	2021-12-17
115	UG	_bUx3czRGL8	2021-12-30	2021-12-17
116	KE	_bUx3czRGL8	2021-12-30	2021-12-17
117	ZW	_bUx3czRGL8	2021-12-30	2021-12-17
118	KE	_BxPxCfy_t4	2019-10-17	2019-10-12
119	TZ	_BxPxCfy_t4	2019-10-17	2019-10-12
120	UG	_BxPxCfy_t4	2019-12-12	2019-10-12
121	BR	_C3V1Q0KAss	2021-04-22	2020-12-22
122	LU	_C3V1Q0KAss	2021-04-29	2020-12-22
123	PY	_C3V1Q0KAss	2021-04-29	2020-12-22
124	PT	_C3V1Q0KAss	2021-04-29	2020-12-22
125	KE	_cim7dsia6Q	2021-01-21	2021-01-13
126	TZ	_cim7dsia6Q	2021-01-21	2021-01-13
127	ES	_DHSDKM-NgU	2020-04-09	2020-04-01
128	CO	_DHSDKM-NgU	2020-04-09	2020-04-01
129	CA	_dju4pz2YYw	2021-02-04	2020-10-12
130	US	_dju4pz2YYw	2021-02-04	2020-10-12
131	KE	_dlExeOyFh4	2021-11-25	2021-11-19
132	US	_dlExeOyFh4	2021-11-25	2021-11-19
133	LU	_dlExeOyFh4	2021-11-25	2021-11-19
134	UG	_dlExeOyFh4	2021-11-25	2021-11-19
135	NZ	_dlExeOyFh4	2021-11-25	2021-11-19
136	FR	_dlExeOyFh4	2021-11-25	2021-11-19
137	GB	_dlExeOyFh4	2021-11-25	2021-11-19
138	PT	_dlExeOyFh4	2021-11-25	2021-11-19
139	CR	_dlExeOyFh4	2021-11-25	2021-11-19
140	FI	_dlExeOyFh4	2021-11-25	2021-11-19
141	SE	_dlExeOyFh4	2021-11-25	2021-11-19
142	AU	_dlExeOyFh4	2021-11-25	2021-11-19
143	NG	_dlExeOyFh4	2021-11-25	2021-11-19
144	BE	_dlExeOyFh4	2021-11-25	2021-11-19
145	CA	_dlExeOyFh4	2021-11-25	2021-11-19
146	IL	_dlExeOyFh4	2021-11-25	2021-11-19
147	IS	_dlExeOyFh4	2021-11-25	2021-11-19
148	IE	_dlExeOyFh4	2021-11-25	2021-11-19
149	ZW	_dlExeOyFh4	2021-11-25	2021-11-19
150	DK	_dlExeOyFh4	2021-11-25	2021-11-19
151	DE	_dlExeOyFh4	2021-11-25	2021-11-19
152	CZ	_dlExeOyFh4	2021-11-25	2021-11-19
153	PL	_dlExeOyFh4	2021-11-25	2021-11-19
154	NL	_dlExeOyFh4	2021-11-25	2021-11-19
155	AT	_dlExeOyFh4	2021-11-25	2021-11-19
156	NO	_dlExeOyFh4	2021-11-25	2021-11-19
157	ZA	_dlExeOyFh4	2021-11-25	2021-11-19
158	CH	_dlExeOyFh4	2021-11-25	2021-11-19
159	EE	_dlExeOyFh4	2021-11-25	2021-11-19
160	AU	_EaHfeSWT3I	2019-11-14	2019-11-11
161	NZ	_EaHfeSWT3I	2019-11-14	2019-11-11
162	CA	_EEo-iE5u_A	2021-07-01	2021-06-28
163	AU	_EEo-iE5u_A	2021-07-01	2021-06-28
164	NO	_EEo-iE5u_A	2021-07-01	2021-06-28
165	KR	_EEo-iE5u_A	2021-07-29	2021-06-28
166	ZW	_fei3yjsD3A	2021-12-09	2021-11-12
167	UG	_fei3yjsD3A	2021-12-09	2021-11-12
168	NG	_fei3yjsD3A	2021-12-09	2021-11-12
169	PT	_fRjWEk_9cw	2020-10-15	2020-08-12
170	BR	_fRjWEk_9cw	2020-09-17	2020-08-12
171	IS	_FXw7mHINVw	2019-09-12	2019-05-24
172	PL	_FXw7mHINVw	2019-07-04	2019-05-24
173	PY	_G_kkc2Fg4w	2021-06-03	2020-11-13
174	ES	_G_kkc2Fg4w	2020-11-19	2020-11-13
175	PE	_G_kkc2Fg4w	2021-06-03	2020-11-13
176	CL	_G_kkc2Fg4w	2020-11-19	2020-11-13
177	EC	_G_kkc2Fg4w	2021-06-03	2020-11-13
178	CO	_G_kkc2Fg4w	2021-06-03	2020-11-13
179	UY	_G_kkc2Fg4w	2020-11-19	2020-11-13
180	ES	_GAoA42--jk	2020-02-20	2020-02-14
181	FR	_GAoA42--jk	2020-02-20	2020-02-14
182	BE	_GAoA42--jk	2020-02-20	2020-02-14
183	US	_Gcaa7rGKr8	2020-12-10	2020-12-04
184	TZ	_Gcaa7rGKr8	2020-12-10	2020-12-04
185	UG	_Gcaa7rGKr8	2020-12-10	2020-12-04
186	ZW	_Gcaa7rGKr8	2020-12-10	2020-12-04
187	NO	_Gcaa7rGKr8	2020-12-10	2020-12-04
188	ZA	_Gcaa7rGKr8	2020-12-10	2020-12-04
189	CA	_Gcaa7rGKr8	2020-12-10	2020-12-04
190	GB	_Gcaa7rGKr8	2020-12-10	2020-12-04
191	NZ	_Gcaa7rGKr8	2020-12-10	2020-12-04
192	NG	_Gcaa7rGKr8	2020-12-10	2020-12-04
193	AU	_Gcaa7rGKr8	2020-12-10	2020-12-04
194	KE	_Gcaa7rGKr8	2020-12-10	2020-12-04
195	PT	_GFpxjKHrOA	2021-10-21	2021-10-11
196	LU	_GFpxjKHrOA	2021-10-28	2021-10-11
197	PY	_GFpxjKHrOA	2021-11-04	2021-10-11
198	BR	_GFpxjKHrOA	2021-10-14	2021-10-11
199	UA	_GqTvdieBv8	2020-03-12	2020-03-02
200	RU	_GqTvdieBv8	2020-03-05	2020-03-02
201	BE	_ha88Njnc0A	2021-10-07	2021-09-30
202	FR	_ha88Njnc0A	2021-10-07	2021-09-30
203	JP	_hFarg-Obuc	2020-09-24	2020-09-18
204	KR	_hFarg-Obuc	2020-09-24	2020-09-18
205	TZ	_HJc2AHiSwI	2022-02-03	2022-01-28
206	KE	_HJc2AHiSwI	2022-05-26	2022-01-28
207	NL	_hKA6ODM5wQ	2021-01-21	2021-01-18
208	BE	_hKA6ODM5wQ	2021-01-21	2021-01-18
209	RS	_HL5vgB8WQc	2019-09-05	2019-08-29
210	AT	_HL5vgB8WQc	2019-09-05	2019-08-29
211	CH	_HL5vgB8WQc	2019-09-05	2019-08-29
212	LU	_HL5vgB8WQc	2019-09-05	2019-08-29
213	DE	_HL5vgB8WQc	2019-09-05	2019-08-29
214	UY	_HnpfzUtOnY	2021-02-11	2020-07-03
215	CO	_HnpfzUtOnY	2021-02-11	2020-07-03
216	GT	_HnpfzUtOnY	2021-02-11	2020-07-03
217	HN	_HnpfzUtOnY	2021-02-11	2020-07-03
218	PY	_HnpfzUtOnY	2021-02-11	2020-07-03
219	ES	_HnpfzUtOnY	2021-02-11	2020-07-03
220	SV	_HnpfzUtOnY	2021-02-11	2020-07-03
221	PA	_HnpfzUtOnY	2021-02-04	2020-07-03
222	NI	_HnpfzUtOnY	2021-02-11	2020-07-03
223	CR	_HnpfzUtOnY	2021-02-11	2020-07-03
224	BO	_HnpfzUtOnY	2021-02-11	2020-07-03
225	MX	_HnpfzUtOnY	2021-02-11	2020-07-03
226	DO	_HnpfzUtOnY	2021-02-04	2020-07-03
227	EC	_HnpfzUtOnY	2021-01-21	2020-07-03
228	CL	_HnpfzUtOnY	2021-02-11	2020-07-03
229	PE	_HnpfzUtOnY	2021-02-11	2020-07-03
230	AR	_HnpfzUtOnY	2021-02-11	2020-07-03
231	EE	_HNyl-Thqik	2022-04-28	2022-04-19
232	RU	_HNyl-Thqik	2022-04-28	2022-04-19
233	UA	_HNyl-Thqik	2022-04-28	2022-04-19
234	UG	_I2rN_6Q5vM	2019-10-17	2019-09-17
235	NG	_I2rN_6Q5vM	2019-10-17	2019-09-17
236	ZW	_I2rN_6Q5vM	2020-08-20	2019-09-17
237	CR	_IRzfgw-ePc	2022-01-20	2022-01-14
238	BO	_IRzfgw-ePc	2022-01-20	2022-01-14
239	MX	_IRzfgw-ePc	2022-01-20	2022-01-14
240	NI	_IRzfgw-ePc	2022-01-20	2022-01-14
241	PE	_IRzfgw-ePc	2022-01-20	2022-01-14
242	AR	_IRzfgw-ePc	2022-01-20	2022-01-14
243	CO	_IRzfgw-ePc	2022-01-20	2022-01-14
244	UY	_IRzfgw-ePc	2022-01-20	2022-01-14
245	CL	_IRzfgw-ePc	2022-01-20	2022-01-14
246	DO	_IRzfgw-ePc	2022-01-20	2022-01-14
247	PA	_IRzfgw-ePc	2022-01-20	2022-01-14
248	GT	_IRzfgw-ePc	2022-01-20	2022-01-14
249	SV	_IRzfgw-ePc	2022-01-20	2022-01-14
250	HN	_IRzfgw-ePc	2022-01-20	2022-01-14
251	ES	_IRzfgw-ePc	2022-01-20	2022-01-14
252	EC	_IRzfgw-ePc	2022-01-20	2022-01-14
253	PY	_IRzfgw-ePc	2022-01-20	2022-01-14
254	DE	_JBzbQCgXwQ	2020-10-01	2020-09-24
255	LU	_JBzbQCgXwQ	2020-10-01	2020-09-24
256	CH	_JBzbQCgXwQ	2020-10-01	2020-09-24
257	AT	_JBzbQCgXwQ	2020-10-01	2020-09-24
258	NO	_JBzbQCgXwQ	2020-10-01	2020-09-24
259	DE	_jfH5GhQ674	2019-09-19	2019-08-10
260	TR	_jfH5GhQ674	2019-08-29	2019-08-10
261	AT	_jfH5GhQ674	2019-09-19	2019-08-10
262	NL	_jfH5GhQ674	2019-09-19	2019-08-10
263	BE	_jfH5GhQ674	2019-09-19	2019-08-10
264	ZA	_jkXL_TMEig	2019-12-19	2019-12-16
265	ZW	_jkXL_TMEig	2019-12-19	2019-12-16
266	TZ	_jkXL_TMEig	2019-12-19	2019-12-16
267	DE	_KYNdK_Fow0	2019-12-05	2019-11-28
268	CH	_KYNdK_Fow0	2019-12-05	2019-11-28
269	LU	_KYNdK_Fow0	2019-12-05	2019-11-28
270	AT	_KYNdK_Fow0	2019-12-05	2019-11-28
271	GT	_LqTN2400zY	2019-08-29	2019-08-22
272	SV	_LqTN2400zY	2019-08-29	2019-08-22
273	BO	_LqTN2400zY	2019-08-29	2019-08-22
274	CR	_LqTN2400zY	2019-08-29	2019-08-22
275	NI	_LqTN2400zY	2019-08-29	2019-08-22
276	MX	_LqTN2400zY	2019-08-29	2019-08-22
277	TZ	_Lr3MmxWgJ0	2021-06-17	2021-06-09
278	KE	_Lr3MmxWgJ0	2021-06-17	2021-06-09
279	UG	_Lr3MmxWgJ0	2021-06-17	2021-06-09
280	KE	_lv3zr_Ql7s	2020-09-17	2020-09-09
281	TZ	_lv3zr_Ql7s	2020-09-17	2020-09-09
282	CA	_MqGhYihNr0	2020-11-12	2020-11-07
283	NZ	_MqGhYihNr0	2020-11-12	2020-11-07
284	AU	_MqGhYihNr0	2020-11-12	2020-11-07
285	IN	_MqGhYihNr0	2020-11-12	2020-11-07
286	NZ	_n4BD0mSuGk	2021-04-22	2021-04-15
287	AU	_n4BD0mSuGk	2021-04-22	2021-04-15
288	EE	_Ncy_sleaaY	2021-04-29	2020-06-01
289	RU	_Ncy_sleaaY	2020-06-25	2020-06-01
290	UA	_Ncy_sleaaY	2021-04-22	2020-06-01
291	NL	_NGQfFCFUn4	2021-02-04	2020-12-21
292	IE	_NGQfFCFUn4	2020-12-31	2020-12-21
293	GB	_NGQfFCFUn4	2020-12-31	2020-12-21
294	CH	_NGQfFCFUn4	2021-02-04	2020-12-21
295	AT	_NGQfFCFUn4	2020-12-31	2020-12-21
296	PT	_NGQfFCFUn4	2020-12-31	2020-12-21
297	ZA	_NGQfFCFUn4	2020-12-31	2020-12-21
298	IT	_NGQfFCFUn4	2020-12-31	2020-12-21
299	DE	_NGQfFCFUn4	2020-12-31	2020-12-21
300	NZ	_NGQfFCFUn4	2020-12-31	2020-12-21
301	CA	_NGQfFCFUn4	2020-12-31	2020-12-21
302	EE	_NGQfFCFUn4	2020-12-31	2020-12-21
303	DK	_NGQfFCFUn4	2020-12-24	2020-12-21
304	LU	_NGQfFCFUn4	2020-12-31	2020-12-21
305	SE	_NGQfFCFUn4	2020-12-31	2020-12-21
306	IS	_NGQfFCFUn4	2020-12-31	2020-12-21
307	FR	_NGQfFCFUn4	2021-01-07	2020-12-21
308	NO	_NGQfFCFUn4	2020-12-31	2020-12-21
309	CZ	_NGQfFCFUn4	2020-12-31	2020-12-21
310	RU	_NGQfFCFUn4	2020-12-31	2020-12-21
311	AU	_NGQfFCFUn4	2020-12-31	2020-12-21
312	US	_NGQfFCFUn4	2020-12-31	2020-12-21
313	BE	_NGQfFCFUn4	2020-12-31	2020-12-21
314	DE	_NUTu92-eTk	2021-11-25	2021-11-18
315	LU	_NUTu92-eTk	2021-11-25	2021-11-18
316	AT	_NUTu92-eTk	2021-11-25	2021-11-18
317	CH	_NUTu92-eTk	2021-11-25	2021-11-18
318	EC	_oELcBpH1gg	2021-06-03	2020-06-25
319	AR	_oELcBpH1gg	2021-06-10	2020-06-25
320	SV	_oELcBpH1gg	2021-03-11	2020-06-25
321	CR	_oELcBpH1gg	2021-03-11	2020-06-25
322	GT	_oELcBpH1gg	2021-06-03	2020-06-25
323	MX	_oELcBpH1gg	2021-03-04	2020-06-25
324	ES	_oELcBpH1gg	2020-07-02	2020-06-25
325	PA	_oELcBpH1gg	2020-07-02	2020-06-25
326	CL	_oELcBpH1gg	2020-10-29	2020-06-25
327	CO	_oELcBpH1gg	2020-07-02	2020-06-25
328	HN	_oELcBpH1gg	2021-06-03	2020-06-25
329	BO	_oELcBpH1gg	2021-02-25	2020-06-25
330	PY	_oELcBpH1gg	2021-06-03	2020-06-25
331	PE	_oELcBpH1gg	2021-06-03	2020-06-25
332	UY	_oELcBpH1gg	2020-11-05	2020-06-25
333	TZ	_Otneue_3Yo	2022-01-20	2022-01-18
334	KE	_Otneue_3Yo	2022-01-20	2022-01-18
335	LU	_phR9CL1dyE	2021-01-07	2020-12-31
336	RS	_phR9CL1dyE	2021-01-07	2020-12-31
337	CH	_phR9CL1dyE	2021-01-07	2020-12-31
338	SE	_phR9CL1dyE	2021-01-07	2020-12-31
339	NO	_phR9CL1dyE	2021-01-07	2020-12-31
340	AT	_phR9CL1dyE	2021-01-07	2020-12-31
341	DE	_phR9CL1dyE	2021-01-07	2020-12-31
342	RS	_pPDDNQAOcA	2019-11-28	2019-11-19
343	AT	_pPDDNQAOcA	2019-11-28	2019-11-19
344	GB	_Px5l4mQ0H4	2020-10-15	2020-10-08
345	IE	_Px5l4mQ0H4	2020-10-15	2020-10-08
346	SE	_q6go0G49A0	2022-03-03	2022-02-22
347	ZW	_q6go0G49A0	2022-02-24	2022-02-22
348	GB	_q6go0G49A0	2022-02-24	2022-02-22
349	US	_q6go0G49A0	2022-03-03	2022-02-22
350	NG	_q6go0G49A0	2022-02-24	2022-02-22
351	CA	_q6go0G49A0	2022-03-03	2022-02-22
352	NL	_q6go0G49A0	2022-03-03	2022-02-22
353	ZA	_q6go0G49A0	2022-03-03	2022-02-22
354	AU	_q6go0G49A0	2022-03-03	2022-02-22
355	TZ	_Q6Rixmvujc	2019-11-14	2019-08-09
356	NG	_Q6Rixmvujc	2019-10-24	2019-08-09
357	AT	_qBnBbJyNug	2021-12-30	2021-12-24
358	CH	_qBnBbJyNug	2021-12-30	2021-12-24
359	LU	_qBnBbJyNug	2021-12-30	2021-12-24
360	RS	_qBnBbJyNug	2021-12-30	2021-12-24
361	SE	_qBnBbJyNug	2021-12-30	2021-12-24
362	CH	_qSdNFe9JSA	2019-10-31	2019-10-25
363	AT	_qSdNFe9JSA	2019-10-31	2019-10-25
364	RS	_qSdNFe9JSA	2019-10-31	2019-10-25
365	LU	_qSdNFe9JSA	2019-10-31	2019-10-25
366	ES	_QykZxOvsSg	2021-03-04	2021-02-25
367	CL	_QykZxOvsSg	2021-03-04	2021-02-25
368	DO	_QykZxOvsSg	2021-03-04	2021-02-25
369	HN	_QykZxOvsSg	2021-03-04	2021-02-25
370	CR	_QykZxOvsSg	2021-03-04	2021-02-25
371	SV	_QykZxOvsSg	2021-03-04	2021-02-25
372	NI	_QykZxOvsSg	2021-03-04	2021-02-25
373	CO	_QykZxOvsSg	2021-03-04	2021-02-25
374	UY	_QykZxOvsSg	2021-03-04	2021-02-25
375	PA	_QykZxOvsSg	2021-03-04	2021-02-25
376	KE	_R_o8RvTU9I	2019-10-17	2019-10-11
377	TZ	_R_o8RvTU9I	2019-10-17	2019-10-11
378	IE	_r-nPqWGG6c	2019-12-26	2019-05-29
379	US	_r-nPqWGG6c	2020-01-16	2019-05-29
380	BE	_r-nPqWGG6c	2020-01-16	2019-05-29
381	EE	_r-nPqWGG6c	2019-12-19	2019-05-29
382	NO	_r-nPqWGG6c	2020-01-16	2019-05-29
383	DK	_r-nPqWGG6c	2020-01-16	2019-05-29
384	AU	_r-nPqWGG6c	2020-01-09	2019-05-29
385	HU	_r-nPqWGG6c	2020-01-02	2019-05-29
386	RO	_r-nPqWGG6c	2019-12-19	2019-05-29
387	NL	_r-nPqWGG6c	2020-01-16	2019-05-29
388	FI	_r-nPqWGG6c	2019-12-19	2019-05-29
389	DE	_r-nPqWGG6c	2019-12-19	2019-05-29
390	GB	_r-nPqWGG6c	2020-01-16	2019-05-29
391	CH	_r-nPqWGG6c	2020-01-16	2019-05-29
392	IS	_r-nPqWGG6c	2019-12-19	2019-05-29
393	CL	_r-nPqWGG6c	2020-01-09	2019-05-29
394	CA	_r-nPqWGG6c	2020-01-16	2019-05-29
395	ZA	_r-nPqWGG6c	2020-01-16	2019-05-29
396	SE	_r-nPqWGG6c	2019-12-19	2019-05-29
397	PT	_r-nPqWGG6c	2020-01-16	2019-05-29
398	AT	_r-nPqWGG6c	2020-01-09	2019-05-29
399	NZ	_r-nPqWGG6c	2019-12-12	2019-05-29
400	LU	_r-nPqWGG6c	2020-01-09	2019-05-29
401	IL	_r-nPqWGG6c	2019-12-26	2019-05-29
402	SE	_RHIECWv728	2022-05-12	2022-02-26
403	IL	_RHIECWv728	2022-05-05	2022-02-26
404	AT	_ROlNh4wUtA	2020-12-17	2020-12-10
405	LU	_ROlNh4wUtA	2020-12-17	2020-12-10
406	CH	_ROlNh4wUtA	2020-12-17	2020-12-10
407	DE	_ROlNh4wUtA	2020-12-17	2020-12-10
408	ZA	_Rzm7cPzVUo	2021-06-24	2021-06-18
409	CA	_Rzm7cPzVUo	2021-06-24	2021-06-18
410	IS	_Rzm7cPzVUo	2021-06-24	2021-06-18
411	US	_Rzm7cPzVUo	2021-06-24	2021-06-18
412	KE	_Rzm7cPzVUo	2021-06-24	2021-06-18
413	NZ	_Rzm7cPzVUo	2021-06-24	2021-06-18
414	NL	_Rzm7cPzVUo	2021-06-24	2021-06-18
415	NG	_Rzm7cPzVUo	2021-06-24	2021-06-18
416	ZW	_Rzm7cPzVUo	2021-06-24	2021-06-18
417	LU	_Rzm7cPzVUo	2021-06-24	2021-06-18
418	NO	_Rzm7cPzVUo	2021-06-24	2021-06-18
419	UG	_Rzm7cPzVUo	2021-06-24	2021-06-18
420	GB	_Rzm7cPzVUo	2021-06-24	2021-06-18
421	AU	_Rzm7cPzVUo	2021-06-24	2021-06-18
422	PE	_tG70FWd1Ds	2020-03-05	2020-02-28
423	CH	_tG70FWd1Ds	2020-03-05	2020-02-28
424	GT	_tG70FWd1Ds	2020-03-05	2020-02-28
425	ES	_tG70FWd1Ds	2020-03-05	2020-02-28
426	CO	_tG70FWd1Ds	2020-03-05	2020-02-28
427	MX	_tG70FWd1Ds	2020-03-05	2020-02-28
428	DO	_tG70FWd1Ds	2020-03-05	2020-02-28
429	US	_tG70FWd1Ds	2020-03-05	2020-02-28
430	PY	_tG70FWd1Ds	2020-05-14	2020-02-28
431	UY	_tG70FWd1Ds	2020-03-05	2020-02-28
432	NI	_tG70FWd1Ds	2020-03-05	2020-02-28
433	CA	_tG70FWd1Ds	2020-03-05	2020-02-28
434	SV	_tG70FWd1Ds	2020-03-05	2020-02-28
435	IT	_tG70FWd1Ds	2020-03-05	2020-02-28
436	BO	_tG70FWd1Ds	2020-03-05	2020-02-28
437	AR	_tG70FWd1Ds	2020-03-05	2020-02-28
438	CL	_tG70FWd1Ds	2020-03-05	2020-02-28
439	HN	_tG70FWd1Ds	2020-03-05	2020-02-28
440	PT	_tG70FWd1Ds	2020-03-05	2020-02-28
441	PA	_tG70FWd1Ds	2020-03-05	2020-02-28
442	LU	_tG70FWd1Ds	2020-03-05	2020-02-28
443	EC	_tG70FWd1Ds	2020-03-05	2020-02-28
444	CR	_tG70FWd1Ds	2020-03-05	2020-02-28
445	PT	_tileyCRZlA	2020-03-19	2020-03-07
446	BR	_tileyCRZlA	2020-03-12	2020-03-07
447	UG	_ulWkovtTTU	2021-09-02	2021-01-07
448	ZW	_ulWkovtTTU	2021-01-14	2021-01-07
449	ZA	_ulWkovtTTU	2021-01-14	2021-01-07
450	TZ	_ulWkovtTTU	2021-09-02	2021-01-07
451	NG	_ulWkovtTTU	2021-09-02	2021-01-07
452	DE	_uRnyQ4cR3U	2020-02-20	2020-02-13
453	LU	_uRnyQ4cR3U	2020-02-20	2020-02-13
454	AT	_uRnyQ4cR3U	2020-02-20	2020-02-13
455	CH	_uRnyQ4cR3U	2020-02-20	2020-02-13
456	NZ	_uUdJalMaF8	2019-10-17	2019-08-29
457	AU	_uUdJalMaF8	2019-10-17	2019-08-29
458	IN	_uUdJalMaF8	2019-10-31	2019-08-29
459	RU	_vaSUFXXWkY	2020-06-18	2020-06-10
460	EE	_vaSUFXXWkY	2020-06-18	2020-06-10
461	UA	_vaSUFXXWkY	2020-06-18	2020-06-10
462	DE	_vCL1tB9D8M	2020-07-30	2020-03-26
463	LU	_vCL1tB9D8M	2020-07-30	2020-03-26
464	CH	_vCL1tB9D8M	2020-07-30	2020-03-26
465	AT	_vCL1tB9D8M	2020-07-30	2020-03-26
466	US	_VDGysJGNoI	2020-06-18	2020-06-12
467	DK	_VDGysJGNoI	2020-06-18	2020-06-12
468	KE	_VDGysJGNoI	2020-06-18	2020-06-12
469	LU	_VDGysJGNoI	2020-06-18	2020-06-12
470	NO	_VDGysJGNoI	2020-06-18	2020-06-12
471	NL	_VDGysJGNoI	2020-06-18	2020-06-12
472	NG	_VDGysJGNoI	2020-06-18	2020-06-12
473	CA	_VDGysJGNoI	2020-06-18	2020-06-12
474	SE	_VDGysJGNoI	2020-06-18	2020-06-12
475	ZW	_VDGysJGNoI	2020-06-18	2020-06-12
476	IS	_VDGysJGNoI	2020-06-18	2020-06-12
477	CH	_VDGysJGNoI	2020-06-18	2020-06-12
478	ZA	_VDGysJGNoI	2020-06-18	2020-06-12
479	NZ	_VDGysJGNoI	2020-06-18	2020-06-12
480	IE	_VDGysJGNoI	2020-06-18	2020-06-12
481	FI	_VDGysJGNoI	2020-06-18	2020-06-12
482	AU	_VDGysJGNoI	2020-06-18	2020-06-12
483	GB	_VDGysJGNoI	2020-06-18	2020-06-12
484	AT	_vF9GVOiiaU	2021-04-01	2021-03-25
485	RS	_vF9GVOiiaU	2021-04-01	2021-03-25
486	AR	_VGRnObTxOA	2019-12-05	2019-11-11
487	MX	_VGRnObTxOA	2019-12-05	2019-11-11
488	BO	_VGRnObTxOA	2019-12-05	2019-11-11
489	PE	_VGRnObTxOA	2019-12-05	2019-11-11
490	NI	_VGRnObTxOA	2019-12-05	2019-11-11
491	UY	_VGRnObTxOA	2019-12-05	2019-11-11
492	HN	_VGRnObTxOA	2019-12-05	2019-11-11
493	PA	_VGRnObTxOA	2019-12-05	2019-11-11
494	EC	_VGRnObTxOA	2019-12-05	2019-11-11
495	ES	_VGRnObTxOA	2019-12-05	2019-11-11
496	PY	_VGRnObTxOA	2019-12-05	2019-11-11
497	GT	_VGRnObTxOA	2019-12-05	2019-11-11
498	SV	_VGRnObTxOA	2019-12-05	2019-11-11
499	CL	_VGRnObTxOA	2019-12-05	2019-11-11
500	CO	_VGRnObTxOA	2019-12-05	2019-11-11
501	CR	_VGRnObTxOA	2019-12-05	2019-11-11
502	DO	_VGRnObTxOA	2019-12-05	2019-11-11
503	KE	_VoqFsJou3c	2019-07-11	2019-07-01
504	TZ	_VoqFsJou3c	2019-07-11	2019-07-01
505	ZA	_vOwxTqeRkY	2021-12-30	2021-12-03
506	ZW	_vOwxTqeRkY	2021-12-16	2021-12-03
507	UA	_vPAMnMIgWM	2022-06-30	2022-04-17
508	EE	_vPAMnMIgWM	2022-06-30	2022-04-17
509	RU	_vPAMnMIgWM	2022-06-30	2022-04-17
510	NL	_VRyoaNF9sk	2020-10-01	2020-09-25
511	FR	_VRyoaNF9sk	2020-10-01	2020-09-25
512	BE	_VRyoaNF9sk	2020-10-01	2020-09-25
513	RS	_VRyoaNF9sk	2020-10-01	2020-09-25
514	AU	_VRyoaNF9sk	2020-10-01	2020-09-25
515	US	_VRyoaNF9sk	2020-10-01	2020-09-25
516	LU	_VRyoaNF9sk	2020-10-01	2020-09-25
517	ZW	_VRyoaNF9sk	2020-10-01	2020-09-25
518	IL	_VRyoaNF9sk	2020-10-01	2020-09-25
519	NO	_VRyoaNF9sk	2020-10-01	2020-09-25
520	PL	_VRyoaNF9sk	2020-10-01	2020-09-25
521	CH	_VRyoaNF9sk	2020-10-01	2020-09-25
522	UG	_VRyoaNF9sk	2020-10-01	2020-09-25
523	FI	_VRyoaNF9sk	2020-10-01	2020-09-25
524	AT	_VRyoaNF9sk	2020-10-01	2020-09-25
525	SE	_VRyoaNF9sk	2020-10-01	2020-09-25
526	NG	_VRyoaNF9sk	2020-10-01	2020-09-25
527	UA	_VRyoaNF9sk	2020-10-01	2020-09-25
528	KE	_VRyoaNF9sk	2020-10-01	2020-09-25
529	ZA	_VRyoaNF9sk	2020-10-01	2020-09-25
530	PT	_VRyoaNF9sk	2020-10-01	2020-09-25
531	RU	_VRyoaNF9sk	2020-10-01	2020-09-25
532	IE	_VRyoaNF9sk	2020-10-01	2020-09-25
533	EE	_VRyoaNF9sk	2020-10-01	2020-09-25
534	IS	_VRyoaNF9sk	2020-10-01	2020-09-25
535	HU	_VRyoaNF9sk	2020-10-01	2020-09-25
536	CZ	_VRyoaNF9sk	2020-10-01	2020-09-25
537	IT	_VRyoaNF9sk	2020-10-01	2020-09-25
538	DE	_VRyoaNF9sk	2020-10-01	2020-09-25
539	CA	_VRyoaNF9sk	2020-10-01	2020-09-25
540	RO	_VRyoaNF9sk	2020-10-01	2020-09-25
541	NZ	_VRyoaNF9sk	2020-10-01	2020-09-25
542	GB	_VRyoaNF9sk	2020-10-01	2020-09-25
543	CR	_VRyoaNF9sk	2020-10-01	2020-09-25
544	BE	_VvOJ1k1dV0	2019-06-20	2019-06-14
545	FR	_VvOJ1k1dV0	2019-06-20	2019-06-14
546	MX	_vVqfyuWh50	2019-12-12	2019-12-05
547	GT	_vVqfyuWh50	2019-12-12	2019-12-05
548	SV	_vVqfyuWh50	2019-12-12	2019-12-05
549	HN	_wE3hDN06Qg	2021-06-03	2021-04-20
550	PT	_wE3hDN06Qg	2021-06-03	2021-04-20
551	GT	_wE3hDN06Qg	2021-06-03	2021-04-20
552	PA	_wE3hDN06Qg	2021-06-03	2021-04-20
553	LU	_wE3hDN06Qg	2021-06-10	2021-04-20
554	ES	_wE3hDN06Qg	2021-06-03	2021-04-20
555	DO	_wE3hDN06Qg	2021-06-03	2021-04-20
556	NI	_wE3hDN06Qg	2021-06-03	2021-04-20
557	RO	_wE3hDN06Qg	2021-06-10	2021-04-20
558	PY	_wE3hDN06Qg	2021-06-03	2021-04-20
559	HU	_wE3hDN06Qg	2021-07-01	2021-04-20
560	SE	_wE3hDN06Qg	2021-06-24	2021-04-20
561	BO	_wE3hDN06Qg	2021-06-03	2021-04-20
562	AR	_wE3hDN06Qg	2021-06-03	2021-04-20
563	IT	_wE3hDN06Qg	2021-06-17	2021-04-20
564	BE	_wE3hDN06Qg	2021-06-17	2021-04-20
565	AT	_wE3hDN06Qg	2021-06-24	2021-04-20
566	CL	_wE3hDN06Qg	2021-06-03	2021-04-20
567	MX	_wE3hDN06Qg	2021-06-03	2021-04-20
568	EC	_wE3hDN06Qg	2021-06-03	2021-04-20
569	DE	_wE3hDN06Qg	2021-06-17	2021-04-20
570	US	_wE3hDN06Qg	2021-06-03	2021-04-20
571	CO	_wE3hDN06Qg	2021-06-03	2021-04-20
572	UY	_wE3hDN06Qg	2021-06-03	2021-04-20
573	SV	_wE3hDN06Qg	2021-06-03	2021-04-20
574	PE	_wE3hDN06Qg	2021-06-03	2021-04-20
575	CH	_wE3hDN06Qg	2021-06-17	2021-04-20
576	CR	_wE3hDN06Qg	2021-06-03	2021-04-20
577	CZ	_wE3hDN06Qg	2021-06-17	2021-04-20
578	RS	_WLJJBeggQ8	2022-04-14	2022-03-27
579	AT	_WLJJBeggQ8	2022-03-31	2022-03-27
580	EE	_Wn1qWfEovM	2019-07-04	2019-06-21
581	UA	_Wn1qWfEovM	2019-06-27	2019-06-21
582	ZA	_WrMzFlLk7Q	2019-05-09	2019-05-02
583	NZ	_WrMzFlLk7Q	2019-05-09	2019-05-02
584	NG	_WrMzFlLk7Q	2019-05-09	2019-05-02
585	IS	_WrMzFlLk7Q	2019-05-09	2019-05-02
586	US	_WrMzFlLk7Q	2019-05-09	2019-05-02
587	NO	_WrMzFlLk7Q	2019-05-09	2019-05-02
588	AU	_WrMzFlLk7Q	2019-05-09	2019-05-02
589	ZW	_WrMzFlLk7Q	2019-05-09	2019-05-02
590	SE	_WrMzFlLk7Q	2019-05-09	2019-05-02
591	CA	_WrMzFlLk7Q	2019-05-09	2019-05-02
592	IE	_WrMzFlLk7Q	2019-05-09	2019-05-02
593	SE	_WXMmt5ys3U	2020-04-23	2019-11-03
594	IL	_WXMmt5ys3U	2020-03-05	2019-11-03
595	DO	_xJUCsyMQes	2021-01-14	2021-01-07
596	FR	_xJUCsyMQes	2021-01-14	2021-01-07
597	CR	_xJUCsyMQes	2021-01-14	2021-01-07
598	AT	_xJUCsyMQes	2021-01-14	2021-01-07
599	NI	_xJUCsyMQes	2021-01-14	2021-01-07
600	DE	_xJUCsyMQes	2021-01-14	2021-01-07
601	BE	_xJUCsyMQes	2021-01-14	2021-01-07
602	US	_xJUCsyMQes	2021-01-14	2021-01-07
603	AU	_xJUCsyMQes	2021-01-14	2021-01-07
604	DK	_xJUCsyMQes	2021-01-14	2021-01-07
605	NL	_xJUCsyMQes	2021-01-14	2021-01-07
606	EE	_xJUCsyMQes	2021-01-14	2021-01-07
607	PT	_xJUCsyMQes	2021-01-14	2021-01-07
608	TZ	_xJUCsyMQes	2021-01-14	2021-01-07
609	CH	_xJUCsyMQes	2021-01-14	2021-01-07
610	LU	_xJUCsyMQes	2021-01-14	2021-01-07
611	KE	_xJUCsyMQes	2021-01-14	2021-01-07
612	IE	_xJUCsyMQes	2021-01-14	2021-01-07
613	NG	_xJUCsyMQes	2021-01-14	2021-01-07
614	ZW	_xJUCsyMQes	2021-01-14	2021-01-07
615	FI	_xJUCsyMQes	2021-01-14	2021-01-07
616	NZ	_xJUCsyMQes	2021-01-14	2021-01-07
617	PA	_xJUCsyMQes	2021-01-14	2021-01-07
618	SV	_xJUCsyMQes	2021-01-14	2021-01-07
619	ZA	_xJUCsyMQes	2021-01-14	2021-01-07
620	PY	_xJUCsyMQes	2021-01-14	2021-01-07
621	GB	_xJUCsyMQes	2021-01-14	2021-01-07
622	CA	_xJUCsyMQes	2021-01-14	2021-01-07
623	SE	_xJUCsyMQes	2021-01-14	2021-01-07
624	NO	_xJUCsyMQes	2021-01-14	2021-01-07
625	UG	_xJUCsyMQes	2021-01-14	2021-01-07
626	IS	_xJUCsyMQes	2021-01-14	2021-01-07
627	EC	_xJUCsyMQes	2021-01-14	2021-01-07
628	HN	_xJUCsyMQes	2021-01-14	2021-01-07
629	UY	_XsOJYO53Fo	2020-11-12	2020-11-04
630	AR	_XsOJYO53Fo	2020-11-12	2020-11-04
631	IN	_XSrkAJ_V8g	2021-08-05	2021-08-01
632	AU	_XSrkAJ_V8g	2021-08-05	2021-08-01
633	NO	_ysomCGaZLw	2021-05-06	2021-04-30
634	CL	_ysomCGaZLw	2021-05-06	2021-04-30
635	GB	_ysomCGaZLw	2021-05-06	2021-04-30
636	AR	_ysomCGaZLw	2021-05-06	2021-04-30
637	MX	_ysomCGaZLw	2021-05-06	2021-04-30
638	US	_ysomCGaZLw	2021-05-06	2021-04-30
639	CA	_ysomCGaZLw	2021-05-06	2021-04-30
640	HU	_ysomCGaZLw	2021-05-06	2021-04-30
641	CH	_ysomCGaZLw	2021-05-06	2021-04-30
642	JP	_ysomCGaZLw	2021-05-06	2021-04-30
643	SE	_ysomCGaZLw	2021-05-06	2021-04-30
644	FR	_ysomCGaZLw	2021-05-06	2021-04-30
645	LU	_ysomCGaZLw	2021-05-06	2021-04-30
646	NI	_ysomCGaZLw	2021-05-06	2021-04-30
647	KR	_ysomCGaZLw	2021-05-06	2021-04-30
648	FI	_ysomCGaZLw	2021-05-06	2021-04-30
649	BE	_ysomCGaZLw	2021-05-06	2021-04-30
650	ZA	_ysomCGaZLw	2021-05-06	2021-04-30
651	NZ	_ysomCGaZLw	2021-05-06	2021-04-30
652	UY	_ysomCGaZLw	2021-05-06	2021-04-30
653	GT	_ysomCGaZLw	2021-05-06	2021-04-30
654	CO	_ysomCGaZLw	2021-05-06	2021-04-30
655	PT	_ysomCGaZLw	2021-05-06	2021-04-30
656	PL	_ysomCGaZLw	2021-05-06	2021-04-30
657	IS	_ysomCGaZLw	2021-05-06	2021-04-30
658	NL	_ysomCGaZLw	2021-05-06	2021-04-30
659	ES	_ysomCGaZLw	2021-05-06	2021-04-30
660	EC	_ysomCGaZLw	2021-05-06	2021-04-30
661	CZ	_ysomCGaZLw	2021-05-06	2021-04-30
662	HN	_ysomCGaZLw	2021-05-06	2021-04-30
663	BO	_ysomCGaZLw	2021-05-06	2021-04-30
664	BR	_ysomCGaZLw	2021-05-06	2021-04-30
665	UA	_ysomCGaZLw	2021-05-06	2021-04-30
666	DE	_ysomCGaZLw	2021-05-06	2021-04-30
667	TR	_ysomCGaZLw	2021-05-06	2021-04-30
668	PA	_ysomCGaZLw	2021-05-06	2021-04-30
669	PE	_ysomCGaZLw	2021-05-06	2021-04-30
670	DK	_ysomCGaZLw	2021-05-06	2021-04-30
671	AT	_ysomCGaZLw	2021-05-06	2021-04-30
672	RU	_ysomCGaZLw	2021-05-06	2021-04-30
673	AU	_ysomCGaZLw	2021-05-06	2021-04-30
674	SV	_ysomCGaZLw	2021-05-06	2021-04-30
675	PY	_ysomCGaZLw	2021-05-06	2021-04-30
676	IE	_ysomCGaZLw	2021-05-06	2021-04-30
677	EE	_ysomCGaZLw	2021-05-06	2021-04-30
678	CR	_ysomCGaZLw	2021-05-06	2021-04-30
679	IT	_ysomCGaZLw	2021-05-06	2021-04-30
680	CH	_Zey1wgfA-c	2020-10-01	2020-09-11
681	BE	_Zey1wgfA-c	2020-10-01	2020-09-11
682	FR	_Zey1wgfA-c	2020-10-01	2020-09-11
683	PA	_ZR_M2u2tRg	2019-10-17	2019-10-11
684	PE	_ZR_M2u2tRg	2020-02-13	2019-10-11
685	AR	_ZR_M2u2tRg	2020-02-13	2019-10-11
686	UY	_ZR_M2u2tRg	2019-12-05	2019-10-11
687	PY	_ZR_M2u2tRg	2020-02-13	2019-10-11
688	CO	_ZR_M2u2tRg	2019-10-17	2019-10-11
689	CL	_ZR_M2u2tRg	2019-10-17	2019-10-11
690	CR	_ZR_M2u2tRg	2020-02-13	2019-10-11
691	DE	_zU7lbEW6Co	2020-03-12	2020-03-08
692	LU	_zU7lbEW6Co	2020-03-12	2020-03-08
693	CH	_zU7lbEW6Co	2020-03-12	2020-03-08
694	AT	_zU7lbEW6Co	2020-03-12	2020-03-08
695	MX	-_ZwpOdXXcA	2019-09-26	2019-09-18
696	ES	-_ZwpOdXXcA	2019-09-26	2019-09-18
697	NZ	--FmExEAsM8	2021-12-09	2021-12-01
698	NO	--FmExEAsM8	2021-12-09	2021-12-01
699	JP	--FmExEAsM8	2021-12-09	2021-12-01
700	KR	--FmExEAsM8	2021-12-09	2021-12-01
701	PE	--FmExEAsM8	2022-01-13	2021-12-01
702	CA	--FmExEAsM8	2021-12-09	2021-12-01
703	AU	--FmExEAsM8	2021-12-09	2021-12-01
704	CH	--HCZzQHrDA	2021-03-04	2021-01-31
705	AT	--HCZzQHrDA	2021-03-04	2021-01-31
706	LU	--HCZzQHrDA	2021-03-04	2021-01-31
707	DE	--HCZzQHrDA	2021-03-04	2021-01-31
708	LU	-0D6MlKZvtY	2019-10-03	2019-09-27
709	PT	-0D6MlKZvtY	2019-10-03	2019-09-27
710	BO	-15biKXlKiA	2021-12-02	2021-11-25
711	AR	-15biKXlKiA	2021-12-02	2021-11-25
712	ES	-15biKXlKiA	2021-12-02	2021-11-25
713	CR	-15biKXlKiA	2021-12-02	2021-11-25
714	EC	-15biKXlKiA	2021-12-02	2021-11-25
715	MX	-15biKXlKiA	2021-12-02	2021-11-25
716	PY	-15biKXlKiA	2021-12-02	2021-11-25
717	GT	-15biKXlKiA	2021-12-02	2021-11-25
718	PE	-15biKXlKiA	2021-12-02	2021-11-25
719	UY	-15biKXlKiA	2021-12-02	2021-11-25
720	CL	-15biKXlKiA	2021-12-02	2021-11-25
721	GB	-1xAi_Q6a8g	2019-12-26	2019-09-19
722	IE	-1xAi_Q6a8g	2019-12-12	2019-09-19
723	US	-1xAi_Q6a8g	2019-12-26	2019-09-19
724	AU	-1xAi_Q6a8g	2019-12-26	2019-09-19
725	CA	-1xAi_Q6a8g	2019-12-26	2019-09-19
726	TZ	-2Wpm87d2nE	2021-08-12	2021-08-07
727	KE	-2Wpm87d2nE	2021-08-12	2021-08-07
728	MX	-3HjrdC0dAk	2021-02-04	2020-10-23
729	GT	-3HjrdC0dAk	2021-02-04	2020-10-23
730	AR	-3HjrdC0dAk	2020-12-24	2020-10-23
731	HN	-3HjrdC0dAk	2021-02-04	2020-10-23
732	CL	-3HjrdC0dAk	2020-12-24	2020-10-23
733	US	-3HjrdC0dAk	2021-01-21	2020-10-23
734	PE	-3HjrdC0dAk	2021-01-07	2020-10-23
735	PA	-3HjrdC0dAk	2021-02-04	2020-10-23
736	NI	-3HjrdC0dAk	2021-02-04	2020-10-23
737	BO	-3HjrdC0dAk	2021-02-04	2020-10-23
738	EC	-3HjrdC0dAk	2021-01-14	2020-10-23
739	CO	-3HjrdC0dAk	2021-02-04	2020-10-23
740	ES	-3HjrdC0dAk	2020-10-29	2020-10-23
741	SV	-3HjrdC0dAk	2021-01-14	2020-10-23
742	PY	-3HjrdC0dAk	2021-01-14	2020-10-23
743	CR	-3HjrdC0dAk	2021-02-04	2020-10-23
744	UY	-3HjrdC0dAk	2020-12-24	2020-10-23
745	DO	-3HjrdC0dAk	2021-02-04	2020-10-23
746	DK	-3P2USPFDcE	2019-10-31	2019-10-24
747	EE	-3P2USPFDcE	2019-10-31	2019-10-24
748	CH	-3P2USPFDcE	2019-10-31	2019-10-24
749	AU	-3P2USPFDcE	2019-12-26	2019-10-24
750	PL	-3P2USPFDcE	2019-10-31	2019-10-24
751	CZ	-3P2USPFDcE	2019-10-31	2019-10-24
752	BE	-3P2USPFDcE	2019-10-31	2019-10-24
753	ZA	-3P2USPFDcE	2019-10-31	2019-10-24
754	GB	-3P2USPFDcE	2019-10-31	2019-10-24
755	UA	-3P2USPFDcE	2019-10-31	2019-10-24
756	CA	-3P2USPFDcE	2020-04-16	2019-10-24
757	IL	-3P2USPFDcE	2020-02-27	2019-10-24
758	PT	-3P2USPFDcE	2019-10-31	2019-10-24
759	NL	-3P2USPFDcE	2020-01-16	2019-10-24
760	HU	-3P2USPFDcE	2019-10-31	2019-10-24
761	RO	-3P2USPFDcE	2019-10-31	2019-10-24
762	DE	-3P2USPFDcE	2019-12-19	2019-10-24
763	IE	-3P2USPFDcE	2019-10-31	2019-10-24
764	IS	-3P2USPFDcE	2019-10-31	2019-10-24
765	AT	-3P2USPFDcE	2019-10-31	2019-10-24
766	IT	-3P2USPFDcE	2019-10-31	2019-10-24
767	NO	-3P2USPFDcE	2019-10-31	2019-10-24
768	LU	-3P2USPFDcE	2019-10-31	2019-10-24
769	DE	-3yZ5yFdwvs	2021-12-09	2021-12-02
770	AT	-3yZ5yFdwvs	2021-12-09	2021-12-02
771	EC	-4kAkkIw8JI	2020-03-05	2020-02-29
772	NI	-4kAkkIw8JI	2020-03-05	2020-02-29
773	BO	-4kAkkIw8JI	2020-03-05	2020-02-29
774	SV	-4kAkkIw8JI	2020-03-05	2020-02-29
775	PE	-4kAkkIw8JI	2020-03-05	2020-02-29
776	GT	-4kAkkIw8JI	2020-03-05	2020-02-29
777	CO	-4kAkkIw8JI	2020-03-05	2020-02-29
778	CL	-4kAkkIw8JI	2020-03-05	2020-02-29
779	CR	-4kAkkIw8JI	2020-03-05	2020-02-29
780	UY	-4kAkkIw8JI	2020-03-05	2020-02-29
781	DO	-4kAkkIw8JI	2020-03-05	2020-02-29
782	ES	-4kAkkIw8JI	2020-03-05	2020-02-29
783	HN	-4kAkkIw8JI	2020-03-05	2020-02-29
784	MX	-4kAkkIw8JI	2020-03-05	2020-02-29
785	PA	-4kAkkIw8JI	2020-03-05	2020-02-29
786	PY	-4kAkkIw8JI	2020-03-05	2020-02-29
787	UA	-4p0LJaIeSM	2020-08-13	2020-08-08
788	RU	-4p0LJaIeSM	2020-08-13	2020-08-08
789	AU	-5q5mZbe3V8	2020-11-26	2020-11-20
790	PY	-5q5mZbe3V8	2020-11-26	2020-11-20
791	CH	-5q5mZbe3V8	2020-11-26	2020-11-20
792	EC	-5q5mZbe3V8	2020-11-26	2020-11-20
793	ZW	-5q5mZbe3V8	2020-11-26	2020-11-20
794	MX	-5q5mZbe3V8	2020-11-26	2020-11-20
795	NG	-5q5mZbe3V8	2020-11-26	2020-11-20
796	AR	-5q5mZbe3V8	2020-11-26	2020-11-20
797	IE	-5q5mZbe3V8	2020-11-26	2020-11-20
798	EE	-5q5mZbe3V8	2020-11-26	2020-11-20
799	CZ	-5q5mZbe3V8	2020-11-26	2020-11-20
800	CR	-5q5mZbe3V8	2020-11-26	2020-11-20
801	IL	-5q5mZbe3V8	2020-11-26	2020-11-20
802	ZA	-5q5mZbe3V8	2020-11-26	2020-11-20
803	NL	-5q5mZbe3V8	2020-11-26	2020-11-20
804	DK	-5q5mZbe3V8	2020-11-26	2020-11-20
805	KR	-5q5mZbe3V8	2020-11-26	2020-11-20
806	TZ	-5q5mZbe3V8	2020-11-26	2020-11-20
807	IN	-5q5mZbe3V8	2020-11-26	2020-11-20
808	HN	-5q5mZbe3V8	2020-11-26	2020-11-20
809	RS	-5q5mZbe3V8	2020-11-26	2020-11-20
810	HU	-5q5mZbe3V8	2020-11-26	2020-11-20
811	AT	-5q5mZbe3V8	2020-11-26	2020-11-20
812	DO	-5q5mZbe3V8	2020-11-26	2020-11-20
813	PA	-5q5mZbe3V8	2020-11-26	2020-11-20
814	UY	-5q5mZbe3V8	2020-11-26	2020-11-20
815	UG	-5q5mZbe3V8	2020-11-26	2020-11-20
816	NO	-5q5mZbe3V8	2020-11-26	2020-11-20
817	PE	-5q5mZbe3V8	2020-11-26	2020-11-20
818	PL	-5q5mZbe3V8	2020-11-26	2020-11-20
819	CA	-5q5mZbe3V8	2020-11-26	2020-11-20
820	GT	-5q5mZbe3V8	2020-11-26	2020-11-20
821	NI	-5q5mZbe3V8	2020-11-26	2020-11-20
822	GB	-5q5mZbe3V8	2020-11-26	2020-11-20
823	KE	-5q5mZbe3V8	2020-11-26	2020-11-20
824	PT	-5q5mZbe3V8	2020-11-26	2020-11-20
825	UA	-5q5mZbe3V8	2020-11-26	2020-11-20
826	US	-5q5mZbe3V8	2020-11-26	2020-11-20
827	DE	-5q5mZbe3V8	2020-11-26	2020-11-20
828	SV	-5q5mZbe3V8	2020-11-26	2020-11-20
829	RU	-5q5mZbe3V8	2020-11-26	2020-11-20
830	BO	-5q5mZbe3V8	2020-11-26	2020-11-20
831	JP	-5q5mZbe3V8	2020-11-26	2020-11-20
832	NZ	-5q5mZbe3V8	2020-11-26	2020-11-20
833	CL	-5q5mZbe3V8	2020-11-26	2020-11-20
834	RO	-5q5mZbe3V8	2020-11-26	2020-11-20
835	IS	-5q5mZbe3V8	2020-11-26	2020-11-20
836	TR	-5q5mZbe3V8	2020-11-26	2020-11-20
837	IT	-5q5mZbe3V8	2020-11-26	2020-11-20
838	ES	-5q5mZbe3V8	2020-11-26	2020-11-20
839	LU	-5q5mZbe3V8	2020-11-26	2020-11-20
840	BR	-5q5mZbe3V8	2020-11-26	2020-11-20
841	BE	-5q5mZbe3V8	2020-11-26	2020-11-20
842	FI	-5q5mZbe3V8	2020-11-26	2020-11-20
843	SE	-5q5mZbe3V8	2020-11-26	2020-11-20
844	CO	-5q5mZbe3V8	2020-11-26	2020-11-20
845	FR	-5q5mZbe3V8	2020-11-26	2020-11-20
846	UY	-5zlplZuBL0	2022-08-04	2022-03-30
847	AR	-5zlplZuBL0	2022-08-11	2022-03-30
848	CL	-5zlplZuBL0	2022-04-07	2022-03-30
849	JP	-6aVQrzja9U	2021-07-01	2021-06-28
850	KR	-6aVQrzja9U	2021-07-01	2021-06-28
851	TZ	-6AYmMapx1E	2022-02-17	2022-02-04
852	UG	-6AYmMapx1E	2022-02-17	2022-02-04
853	NG	-6AYmMapx1E	2022-02-17	2022-02-04
854	KE	-6AYmMapx1E	2022-02-17	2022-02-04
855	AT	-6DdWId6TVM	2020-09-03	2020-08-30
856	CH	-6DdWId6TVM	2020-09-10	2020-08-30
857	DE	-6DdWId6TVM	2020-09-03	2020-08-30
858	SE	-6DdWId6TVM	2020-09-10	2020-08-30
859	PY	-6J3HfX4sbg	2021-08-19	2021-07-09
860	PT	-6J3HfX4sbg	2021-08-19	2021-07-09
861	BR	-6J3HfX4sbg	2021-07-29	2021-07-09
862	EE	-7n4t0cbVD4	2020-07-16	2020-07-09
863	UA	-7n4t0cbVD4	2020-07-16	2020-07-09
864	RU	-7n4t0cbVD4	2020-07-16	2020-07-09
865	AT	-7se45WYvGk	2020-05-07	2020-04-02
866	DE	-7se45WYvGk	2020-04-09	2020-04-02
867	CH	-8B-msCuuFA	2020-02-13	2020-02-06
868	IT	-8B-msCuuFA	2020-02-13	2020-02-06
869	BR	-8VfKZCOo_I	2022-03-10	2022-03-04
870	KE	-8VfKZCOo_I	2022-03-10	2022-03-04
871	EC	-8VfKZCOo_I	2022-03-10	2022-03-04
872	EE	-8VfKZCOo_I	2022-03-10	2022-03-04
873	BE	-8VfKZCOo_I	2022-03-10	2022-03-04
874	AT	-8VfKZCOo_I	2022-05-26	2022-03-04
875	AR	-8VfKZCOo_I	2022-03-10	2022-03-04
876	BO	-8VfKZCOo_I	2022-03-10	2022-03-04
877	PY	-8VfKZCOo_I	2022-03-10	2022-03-04
878	NG	-8VfKZCOo_I	2022-03-10	2022-03-04
879	AU	-8VfKZCOo_I	2022-03-10	2022-03-04
880	DK	-8VfKZCOo_I	2022-03-10	2022-03-04
881	CL	-8VfKZCOo_I	2022-03-10	2022-03-04
882	PT	-8VfKZCOo_I	2022-05-26	2022-03-04
883	NL	-8VfKZCOo_I	2022-03-10	2022-03-04
884	NI	-8VfKZCOo_I	2022-03-10	2022-03-04
885	CH	-8VfKZCOo_I	2022-03-10	2022-03-04
886	NZ	-8VfKZCOo_I	2022-03-10	2022-03-04
887	IL	-8VfKZCOo_I	2022-03-10	2022-03-04
888	PL	-8VfKZCOo_I	2022-06-16	2022-03-04
889	UY	-8VfKZCOo_I	2022-03-10	2022-03-04
890	CR	-8VfKZCOo_I	2022-03-10	2022-03-04
891	DE	-8VfKZCOo_I	2022-03-10	2022-03-04
892	RS	-8VfKZCOo_I	2022-03-10	2022-03-04
893	IS	-8VfKZCOo_I	2022-03-10	2022-03-04
894	LU	-8VfKZCOo_I	2022-03-10	2022-03-04
895	MX	-8VfKZCOo_I	2022-03-10	2022-03-04
896	FR	-8VfKZCOo_I	2022-06-09	2022-03-04
897	PA	-8VfKZCOo_I	2022-03-10	2022-03-04
898	GB	-8VfKZCOo_I	2022-03-10	2022-03-04
899	PE	-8VfKZCOo_I	2022-03-10	2022-03-04
900	ES	-8VfKZCOo_I	2022-03-10	2022-03-04
901	DO	-8VfKZCOo_I	2022-03-10	2022-03-04
902	CZ	-8VfKZCOo_I	2022-03-10	2022-03-04
903	SV	-8VfKZCOo_I	2022-03-10	2022-03-04
904	ZW	-8VfKZCOo_I	2022-03-10	2022-03-04
905	KR	-8VfKZCOo_I	2022-03-17	2022-03-04
906	HN	-8VfKZCOo_I	2022-03-10	2022-03-04
907	TZ	-8VfKZCOo_I	2022-03-10	2022-03-04
908	CA	-8VfKZCOo_I	2022-03-10	2022-03-04
909	NO	-8VfKZCOo_I	2022-03-10	2022-03-04
910	IE	-8VfKZCOo_I	2022-05-05	2022-03-04
911	CO	-8VfKZCOo_I	2022-03-10	2022-03-04
912	US	-8VfKZCOo_I	2022-03-10	2022-03-04
913	FI	-8VfKZCOo_I	2022-03-10	2022-03-04
914	SE	-8VfKZCOo_I	2022-03-10	2022-03-04
915	IT	-8VfKZCOo_I	2022-05-05	2022-03-04
916	GT	-8VfKZCOo_I	2022-03-10	2022-03-04
917	UG	-8VfKZCOo_I	2022-03-10	2022-03-04
918	HU	-8VfKZCOo_I	2022-03-10	2022-03-04
919	ZA	-8VfKZCOo_I	2022-03-10	2022-03-04
920	RU	-93noOqHujM	2020-10-15	2020-09-24
921	UA	-93noOqHujM	2020-10-15	2020-09-24
922	DE	-AJrxrNaS8c	2019-10-10	2019-10-03
923	AT	-AJrxrNaS8c	2019-10-10	2019-10-03
924	LU	-AJrxrNaS8c	2019-10-10	2019-10-03
925	CH	-AJrxrNaS8c	2019-10-10	2019-10-03
926	EE	-aqvsalKrrk	2021-03-18	2021-01-08
927	RU	-aqvsalKrrk	2021-03-18	2021-01-08
928	UA	-aqvsalKrrk	2021-03-18	2021-01-08
929	UG	-AX3WTAmJno	2020-09-24	2020-09-18
930	TZ	-AX3WTAmJno	2020-09-24	2020-09-18
931	KE	-AX3WTAmJno	2020-09-24	2020-09-18
932	UY	-BcH18m0NCo	2021-03-11	2020-12-31
933	AR	-BcH18m0NCo	2021-03-11	2020-12-31
934	TZ	-bED2dyk5h8	2019-08-01	2019-07-26
935	KE	-bED2dyk5h8	2019-08-01	2019-07-26
936	KR	-Bf_BB9iTNI	2021-01-07	2020-12-31
937	JP	-Bf_BB9iTNI	2021-02-18	2020-12-31
938	KE	-BjZmE2gtdo	2019-08-29	2019-08-22
939	MX	-BjZmE2gtdo	2019-08-29	2019-08-22
940	NL	-BjZmE2gtdo	2019-08-29	2019-08-22
941	HN	-BjZmE2gtdo	2019-08-29	2019-08-22
942	FR	-BjZmE2gtdo	2019-08-29	2019-08-22
943	GT	-BjZmE2gtdo	2019-08-29	2019-08-22
944	CH	-BjZmE2gtdo	2019-08-29	2019-08-22
945	CA	-BjZmE2gtdo	2019-08-29	2019-08-22
946	EE	-BjZmE2gtdo	2019-08-29	2019-08-22
947	US	-BjZmE2gtdo	2019-08-29	2019-08-22
948	UG	-BjZmE2gtdo	2019-08-29	2019-08-22
949	KR	-BjZmE2gtdo	2019-08-29	2019-08-22
950	DE	-BjZmE2gtdo	2019-08-29	2019-08-22
951	ES	-BjZmE2gtdo	2019-08-29	2019-08-22
952	NI	-BjZmE2gtdo	2019-08-29	2019-08-22
953	HU	-BjZmE2gtdo	2019-08-29	2019-08-22
954	IT	-BjZmE2gtdo	2019-08-29	2019-08-22
955	DK	-BjZmE2gtdo	2019-08-29	2019-08-22
956	CZ	-BjZmE2gtdo	2019-08-29	2019-08-22
957	CR	-BjZmE2gtdo	2019-08-29	2019-08-22
958	AU	-BjZmE2gtdo	2019-08-29	2019-08-22
959	FI	-BjZmE2gtdo	2019-08-29	2019-08-22
960	SV	-BjZmE2gtdo	2019-08-29	2019-08-22
961	GB	-BjZmE2gtdo	2019-08-29	2019-08-22
962	TR	-BjZmE2gtdo	2019-08-29	2019-08-22
963	AT	-BjZmE2gtdo	2019-08-29	2019-08-22
964	NG	-BjZmE2gtdo	2019-08-29	2019-08-22
965	ZA	-BjZmE2gtdo	2019-08-29	2019-08-22
966	TZ	-BjZmE2gtdo	2019-08-29	2019-08-22
967	PY	-BjZmE2gtdo	2019-08-29	2019-08-22
968	IE	-BjZmE2gtdo	2019-08-29	2019-08-22
969	IL	-BjZmE2gtdo	2019-08-29	2019-08-22
970	RS	-BjZmE2gtdo	2019-08-29	2019-08-22
971	LU	-BjZmE2gtdo	2019-08-29	2019-08-22
972	JP	-BjZmE2gtdo	2019-08-29	2019-08-22
973	NO	-BjZmE2gtdo	2019-08-29	2019-08-22
974	ZW	-BjZmE2gtdo	2019-08-29	2019-08-22
975	NZ	-BjZmE2gtdo	2019-08-29	2019-08-22
976	BE	-BjZmE2gtdo	2019-08-29	2019-08-22
977	IS	-BjZmE2gtdo	2019-08-29	2019-08-22
978	PT	-BjZmE2gtdo	2019-08-29	2019-08-22
979	SE	-BjZmE2gtdo	2019-08-29	2019-08-22
980	PE	-BLTXAciRLg	2022-02-17	2022-02-11
981	AR	-BLTXAciRLg	2022-04-28	2022-02-11
982	UY	-BLTXAciRLg	2022-04-28	2022-02-11
983	BO	-BLTXAciRLg	2022-02-17	2022-02-11
984	ES	-BLTXAciRLg	2022-02-17	2022-02-11
985	PY	-BLTXAciRLg	2022-04-28	2022-02-11
986	AT	-CaSibtp0s4	2021-09-02	2020-11-19
987	DE	-CaSibtp0s4	2021-08-19	2020-11-19
988	EC	-cdwUr6qSGo	2021-11-04	2021-10-29
989	CO	-cdwUr6qSGo	2021-11-04	2021-10-29
990	LU	-CG7lmqwt0c	2020-12-03	2020-11-26
991	DE	-CG7lmqwt0c	2020-12-03	2020-11-26
992	CH	-CG7lmqwt0c	2020-12-03	2020-11-26
993	AT	-CG7lmqwt0c	2020-12-03	2020-11-26
994	CA	-CJ3_0vyzNs	2022-05-05	2022-04-25
995	AU	-CJ3_0vyzNs	2022-05-05	2022-04-25
996	IN	-CJ3_0vyzNs	2022-06-09	2022-04-25
997	NZ	-CJ3_0vyzNs	2022-05-05	2022-04-25
998	UY	-CV_Ce4ODE0	2020-10-01	2020-09-22
999	AR	-CV_Ce4ODE0	2020-10-01	2020-09-22
1000	FR	-CVn3-3g_BI	2020-09-17	2020-08-15
1001	CH	-CVn3-3g_BI	2020-09-17	2020-08-15
1002	BE	-CVn3-3g_BI	2020-09-17	2020-08-15
1003	CA	-CVn3-3g_BI	2020-10-01	2020-08-15
1004	LU	-CVn3-3g_BI	2020-09-17	2020-08-15
1005	AU	-d72XNa4yIM	2021-10-14	2021-06-07
1006	FI	-d72XNa4yIM	2021-09-16	2021-06-07
1007	PT	-d72XNa4yIM	2021-10-07	2021-06-07
1008	IS	-d72XNa4yIM	2021-10-07	2021-06-07
1009	AT	-d72XNa4yIM	2021-09-02	2021-06-07
1010	GB	-d72XNa4yIM	2021-11-04	2021-06-07
1011	ES	-d72XNa4yIM	2021-06-17	2021-06-07
1012	FR	-d72XNa4yIM	2021-08-26	2021-06-07
1013	IT	-d72XNa4yIM	2021-09-09	2021-06-07
1014	UA	-d72XNa4yIM	2021-08-19	2021-06-07
1015	PL	-d72XNa4yIM	2021-09-23	2021-06-07
1016	BE	-d72XNa4yIM	2021-08-19	2021-06-07
1017	RU	-d72XNa4yIM	2021-08-26	2021-06-07
1018	IL	-d72XNa4yIM	2021-08-19	2021-06-07
1019	RO	-d72XNa4yIM	2021-08-19	2021-06-07
1020	NO	-d72XNa4yIM	2021-09-23	2021-06-07
1021	IE	-d72XNa4yIM	2021-09-23	2021-06-07
1022	EE	-d72XNa4yIM	2021-08-19	2021-06-07
1023	CH	-d72XNa4yIM	2021-08-19	2021-06-07
1024	NL	-d72XNa4yIM	2021-09-16	2021-06-07
1025	LU	-d72XNa4yIM	2021-09-09	2021-06-07
1026	DK	-d72XNa4yIM	2021-09-23	2021-06-07
1027	DE	-d72XNa4yIM	2021-08-19	2021-06-07
1028	RS	-d72XNa4yIM	2021-08-26	2021-06-07
1029	HU	-d72XNa4yIM	2021-08-19	2021-06-07
1030	CZ	-d72XNa4yIM	2021-10-28	2021-06-07
1031	HN	-dI4oTssDhE	2019-08-01	2019-07-26
1032	PA	-dI4oTssDhE	2019-08-01	2019-07-26
1033	PY	-dI4oTssDhE	2019-08-01	2019-07-26
1034	NI	-dI4oTssDhE	2019-08-01	2019-07-26
1035	PE	-dI4oTssDhE	2019-08-01	2019-07-26
1036	CR	-dI4oTssDhE	2019-08-01	2019-07-26
1037	GT	-dI4oTssDhE	2019-08-01	2019-07-26
1038	DO	-dI4oTssDhE	2019-08-01	2019-07-26
1039	MX	-dI4oTssDhE	2019-08-01	2019-07-26
1040	CL	-dI4oTssDhE	2019-08-01	2019-07-26
1041	EC	-dI4oTssDhE	2019-08-01	2019-07-26
1042	ES	-dI4oTssDhE	2019-08-01	2019-07-26
1043	AR	-dI4oTssDhE	2019-08-01	2019-07-26
1044	SV	-dI4oTssDhE	2019-08-01	2019-07-26
1045	UY	-dI4oTssDhE	2019-08-01	2019-07-26
1046	BO	-dI4oTssDhE	2019-08-01	2019-07-26
1047	CO	-dI4oTssDhE	2019-08-01	2019-07-26
1048	GB	-diGaGNq0Ug	2021-12-09	2021-12-03
1049	RO	-diGaGNq0Ug	2021-12-09	2021-12-03
1050	DE	-diGaGNq0Ug	2021-12-09	2021-12-03
1051	IE	-diGaGNq0Ug	2021-12-09	2021-12-03
1052	KR	-E-_IRJU5w0	2020-01-30	2019-10-25
1053	AU	-E-_IRJU5w0	2020-03-26	2019-10-25
1054	AU	-eb4CtV8zTk	2020-03-19	2020-03-09
1055	NO	-eb4CtV8zTk	2020-03-12	2020-03-09
1056	ZW	-eb4CtV8zTk	2020-03-12	2020-03-09
1057	IS	-eb4CtV8zTk	2020-03-12	2020-03-09
1058	ZA	-eb4CtV8zTk	2020-03-19	2020-03-09
1059	IE	-eb4CtV8zTk	2020-03-12	2020-03-09
1060	CA	-eb4CtV8zTk	2020-03-12	2020-03-09
1061	GB	-eb4CtV8zTk	2020-03-12	2020-03-09
1062	KE	-eb4CtV8zTk	2020-03-19	2020-03-09
1063	NG	-eb4CtV8zTk	2020-03-12	2020-03-09
1064	US	-eb4CtV8zTk	2020-03-12	2020-03-09
1065	DK	-eb4CtV8zTk	2020-03-12	2020-03-09
1066	NZ	-eb4CtV8zTk	2020-03-19	2020-03-09
1067	MX	-F6Zkd9hwo4	2020-01-23	2020-01-17
1068	ES	-F6Zkd9hwo4	2020-01-23	2020-01-17
1069	CR	-F6Zkd9hwo4	2020-01-23	2020-01-17
1070	US	-G3mOwOAwT8	2020-10-08	2020-09-28
1071	CA	-G3mOwOAwT8	2020-10-08	2020-09-28
1072	RU	-g4AlFL5X-Q	2021-09-16	2021-09-10
1073	UA	-g4AlFL5X-Q	2021-09-16	2021-09-10
1074	LU	-h_5VnvE2SE	2022-07-21	2022-03-25
1075	PT	-h_5VnvE2SE	2022-08-04	2022-03-25
1076	TZ	-H0AEH3kPTY	2022-03-31	2022-03-23
1077	NG	-H0AEH3kPTY	2022-03-31	2022-03-23
1078	UG	-H0AEH3kPTY	2022-03-31	2022-03-23
1079	GB	-HmtzK0VDio	2019-08-08	2019-07-26
1080	NZ	-HmtzK0VDio	2019-08-15	2019-07-26
1081	US	-HmtzK0VDio	2019-08-08	2019-07-26
1082	KE	-HmtzK0VDio	2019-08-08	2019-07-26
1083	CA	-HmtzK0VDio	2019-08-08	2019-07-26
1084	ZA	-HmtzK0VDio	2019-08-01	2019-07-26
1085	NG	-HmtzK0VDio	2019-08-01	2019-07-26
1086	ZW	-HmtzK0VDio	2019-08-01	2019-07-26
1087	AU	-HmtzK0VDio	2019-08-15	2019-07-26
1088	KE	-ik5qvpMpq0	2020-02-06	2020-01-30
1089	TZ	-ik5qvpMpq0	2020-02-06	2020-01-30
1090	CH	-iq4e2q2rzY	2022-02-10	2022-02-06
1091	IT	-iq4e2q2rzY	2022-02-10	2022-02-06
1092	CH	-ITkQ27wXYo	2022-01-13	2022-01-01
1093	GB	-ITkQ27wXYo	2022-05-05	2022-01-01
1094	FR	-ITkQ27wXYo	2022-05-05	2022-01-01
1095	PT	-ITkQ27wXYo	2022-01-06	2022-01-01
1096	CA	-ITkQ27wXYo	2022-05-05	2022-01-01
1097	IT	-ITkQ27wXYo	2022-01-13	2022-01-01
1098	NL	-ITkQ27wXYo	2022-05-05	2022-01-01
1099	DE	-ITkQ27wXYo	2022-01-13	2022-01-01
1100	BE	-ITkQ27wXYo	2022-05-05	2022-01-01
1101	AT	-ITkQ27wXYo	2022-01-13	2022-01-01
1102	IS	-ITkQ27wXYo	2022-01-13	2022-01-01
1103	NZ	-ITkQ27wXYo	2022-01-13	2022-01-01
1104	ZW	-ITkQ27wXYo	2022-05-05	2022-01-01
1105	CZ	-ITkQ27wXYo	2022-01-27	2022-01-01
1106	LU	-ITkQ27wXYo	2022-01-13	2022-01-01
1107	NG	-ITkQ27wXYo	2022-01-13	2022-01-01
1108	IE	-ITkQ27wXYo	2022-05-05	2022-01-01
1109	TZ	-J7jFxrIjs4	2019-11-28	2019-11-21
1110	KE	-J7jFxrIjs4	2019-11-28	2019-11-21
1111	IS	-jVkGGH798M	2020-11-05	2020-10-28
1112	PL	-jVkGGH798M	2020-11-05	2020-10-28
1113	NZ	-kG7RlDD7tg	2021-04-15	2020-06-19
1114	FR	-kG7RlDD7tg	2020-07-30	2020-06-19
1115	BE	-kG7RlDD7tg	2020-06-25	2020-06-19
1116	CH	-kG7RlDD7tg	2020-06-25	2020-06-19
1117	LU	-kG7RlDD7tg	2020-06-25	2020-06-19
1118	NL	-KjsFm0SqnE	2019-05-09	2019-05-03
1119	BE	-KjsFm0SqnE	2019-05-09	2019-05-03
1120	KE	-Kl3Cap-NzQ	2020-04-09	2020-04-01
1121	UG	-Kl3Cap-NzQ	2020-04-16	2020-04-01
1122	TZ	-Kl3Cap-NzQ	2020-04-16	2020-04-01
1123	EE	-Kq-KxgSbxM	2020-12-03	2020-11-26
1124	UA	-Kq-KxgSbxM	2020-12-03	2020-11-26
1125	RU	-Kq-KxgSbxM	2020-12-03	2020-11-26
1126	DE	-KRzNd0j7Xg	2021-12-02	2021-11-25
1127	LU	-KRzNd0j7Xg	2021-12-02	2021-11-25
1128	SE	-KRzNd0j7Xg	2021-12-02	2021-11-25
1129	AT	-KRzNd0j7Xg	2021-12-02	2021-11-25
1130	CH	-KRzNd0j7Xg	2021-12-02	2021-11-25
1131	RS	-l-G0jQCB48	2020-01-09	2019-12-27
1132	CH	-l-G0jQCB48	2020-01-09	2019-12-27
1133	AT	-l-G0jQCB48	2020-01-16	2019-12-27
1134	NG	-L8hLkg21MQ	2020-04-23	2020-04-19
1135	ZW	-L8hLkg21MQ	2020-07-23	2020-04-19
1136	TZ	-L8hLkg21MQ	2020-05-21	2020-04-19
1137	UG	-L8hLkg21MQ	2020-12-17	2020-04-19
1138	KE	-L8hLkg21MQ	2020-09-03	2020-04-19
1139	NZ	-L8hLkg21MQ	2020-09-24	2020-04-19
1140	BE	-lP3rvFVJCw	2019-10-31	2019-07-05
1141	FR	-lP3rvFVJCw	2019-09-26	2019-07-05
1142	LU	-lP3rvFVJCw	2019-10-31	2019-07-05
1143	AT	-lZit0YU5c4	2019-12-12	2019-12-10
1144	DE	-lZit0YU5c4	2019-12-12	2019-12-10
1145	CH	-lZit0YU5c4	2019-12-12	2019-12-10
1146	LU	-lZit0YU5c4	2019-12-12	2019-12-10
1147	BE	-mABxYPPqYc	2022-05-05	2021-12-31
1148	NL	-mABxYPPqYc	2022-02-03	2021-12-31
1149	CR	-mkLl9H8JTs	2020-03-05	2020-01-17
1150	MX	-mkLl9H8JTs	2020-01-23	2020-01-17
1151	TZ	-NCqC_BoUXc	2021-05-20	2021-05-13
1152	KE	-NCqC_BoUXc	2021-05-20	2021-05-13
1153	BE	-nFMxUqluNE	2019-08-29	2019-08-23
1154	FR	-nFMxUqluNE	2019-08-29	2019-08-23
1155	CL	-njVpIGri3M	2019-12-26	2019-10-25
1156	GT	-njVpIGri3M	2019-12-26	2019-10-25
1157	HN	-njVpIGri3M	2019-12-26	2019-10-25
1158	SV	-njVpIGri3M	2019-12-26	2019-10-25
1159	MX	-njVpIGri3M	2019-10-31	2019-10-25
1160	US	-njVpIGri3M	2019-10-31	2019-10-25
1161	PA	-njVpIGri3M	2019-12-26	2019-10-25
1162	NG	-nkEWbUGIFA	2019-06-20	2019-05-24
1163	KE	-nkEWbUGIFA	2019-06-13	2019-05-24
1164	TZ	-nkEWbUGIFA	2019-05-30	2019-05-24
1165	KE	-OCilIbM8rY	2019-05-23	2019-05-18
1166	TZ	-OCilIbM8rY	2019-05-23	2019-05-18
1167	EC	-oggS6yLmGY	2020-09-10	2020-09-04
1168	CO	-oggS6yLmGY	2020-09-10	2020-09-04
1169	IE	-oR7QAw8JVw	2021-12-30	2021-12-25
1170	GB	-oR7QAw8JVw	2021-12-30	2021-12-25
1171	LU	-oR7QAw8JVw	2021-12-30	2021-12-25
1172	NL	-oR7QAw8JVw	2021-12-30	2021-12-25
1173	NO	-oR7QAw8JVw	2021-12-30	2021-12-25
1174	SE	-oR7QAw8JVw	2021-12-30	2021-12-25
1175	DK	-oR7QAw8JVw	2021-12-30	2021-12-25
1176	PT	-oSAcyt5WZo	2021-01-14	2020-12-18
1177	BR	-oSAcyt5WZo	2021-01-14	2020-12-18
1178	EE	-oXfxKA4VxQ	2021-03-18	2021-03-11
1179	UA	-oXfxKA4VxQ	2021-03-18	2021-03-11
1180	RU	-oXfxKA4VxQ	2021-03-25	2021-03-11
1181	ES	-Oz04H-If9c	2021-11-04	2021-09-03
1182	UY	-Oz04H-If9c	2021-10-28	2021-09-03
1183	UY	-P4cwS7OxeI	2021-07-15	2021-07-13
1184	AR	-P4cwS7OxeI	2021-07-22	2021-07-13
1185	NL	-PZsSWwc9xA	2019-09-05	2019-09-04
1186	NO	-PZsSWwc9xA	2019-09-05	2019-09-04
1187	CL	-PZsSWwc9xA	2019-09-05	2019-09-04
1188	NG	-PZsSWwc9xA	2019-09-05	2019-09-04
1189	RU	-PZsSWwc9xA	2019-09-05	2019-09-04
1190	LU	-PZsSWwc9xA	2019-09-05	2019-09-04
1191	HU	-PZsSWwc9xA	2019-09-05	2019-09-04
1192	ZA	-PZsSWwc9xA	2019-09-05	2019-09-04
1193	CZ	-PZsSWwc9xA	2019-09-05	2019-09-04
1194	IT	-PZsSWwc9xA	2019-09-05	2019-09-04
1195	IE	-PZsSWwc9xA	2019-09-05	2019-09-04
1196	SE	-PZsSWwc9xA	2019-09-05	2019-09-04
1197	US	-PZsSWwc9xA	2019-09-05	2019-09-04
1198	CH	-PZsSWwc9xA	2019-09-05	2019-09-04
1199	AT	-PZsSWwc9xA	2019-09-05	2019-09-04
1200	DK	-PZsSWwc9xA	2019-09-05	2019-09-04
1201	IS	-PZsSWwc9xA	2019-09-05	2019-09-04
1202	PL	-PZsSWwc9xA	2020-01-09	2019-09-04
1203	UA	-PZsSWwc9xA	2019-09-05	2019-09-04
1204	PT	-PZsSWwc9xA	2019-09-05	2019-09-04
1205	BO	-PZsSWwc9xA	2019-09-05	2019-09-04
1206	NZ	-PZsSWwc9xA	2019-09-05	2019-09-04
1207	GB	-PZsSWwc9xA	2019-09-05	2019-09-04
1208	EE	-PZsSWwc9xA	2019-09-05	2019-09-04
1209	CA	-PZsSWwc9xA	2019-09-05	2019-09-04
1210	PY	-PZsSWwc9xA	2019-09-05	2019-09-04
1211	BE	-PZsSWwc9xA	2019-09-05	2019-09-04
1212	DE	-PZsSWwc9xA	2019-09-05	2019-09-04
1213	RS	-PZsSWwc9xA	2019-09-05	2019-09-04
1214	AU	-PZsSWwc9xA	2019-09-05	2019-09-04
1215	FI	-PZsSWwc9xA	2019-09-05	2019-09-04
1216	RO	-PZsSWwc9xA	2019-09-05	2019-09-04
1217	PA	-PZsSWwc9xA	2019-09-05	2019-09-04
1218	CR	-PZsSWwc9xA	2019-09-05	2019-09-04
1219	ES	-PZsSWwc9xA	2019-09-05	2019-09-04
1220	AR	-QCCysgTt9o	2022-01-27	2022-01-21
1221	BO	-QCCysgTt9o	2022-01-27	2022-01-21
1222	GT	-QCCysgTt9o	2022-01-27	2022-01-21
1223	PY	-QCCysgTt9o	2022-01-27	2022-01-21
1224	CR	-QCCysgTt9o	2022-01-27	2022-01-21
1225	UY	-QCCysgTt9o	2022-01-27	2022-01-21
1226	ES	-QCCysgTt9o	2022-01-27	2022-01-21
1227	EC	-QCCysgTt9o	2022-01-27	2022-01-21
1228	PE	-QCCysgTt9o	2022-01-27	2022-01-21
1229	CO	-QCCysgTt9o	2022-01-27	2022-01-21
1230	EE	-QMBTGZAMvU	2022-01-27	2021-11-18
1231	UA	-QMBTGZAMvU	2022-01-27	2021-11-18
1232	RU	-R6N869V1Nc	2022-02-03	2021-12-30
1233	LU	-R6N869V1Nc	2022-02-03	2021-12-30
1234	AU	-RF6Ly_2gAU	2021-11-25	2021-11-19
1235	NZ	-RF6Ly_2gAU	2021-12-16	2021-11-19
1236	BO	-RMkrCSw-bQ	2022-02-03	2022-01-25
1237	PE	-RMkrCSw-bQ	2022-02-03	2022-01-25
1238	ZW	-RpnvLCgED8	2021-02-11	2020-08-09
1239	ZA	-RpnvLCgED8	2020-09-03	2020-08-09
1240	FR	-rt-s7_o4fQ	2020-01-09	2019-11-21
1241	BE	-rt-s7_o4fQ	2020-01-16	2019-11-21
1242	AR	-skTF3iHTZQ	2019-05-30	2019-05-24
1243	CO	-skTF3iHTZQ	2019-05-30	2019-05-24
1244	ES	-skTF3iHTZQ	2019-05-30	2019-05-24
1245	BO	-skTF3iHTZQ	2019-05-30	2019-05-24
1246	UY	-skTF3iHTZQ	2019-05-30	2019-05-24
1247	GT	-skTF3iHTZQ	2019-05-30	2019-05-24
1248	PA	-skTF3iHTZQ	2019-05-30	2019-05-24
1249	CR	-skTF3iHTZQ	2019-05-30	2019-05-24
1250	SV	-skTF3iHTZQ	2019-05-30	2019-05-24
1251	MX	-skTF3iHTZQ	2019-05-30	2019-05-24
1252	PY	-skTF3iHTZQ	2019-05-30	2019-05-24
1253	CL	-skTF3iHTZQ	2019-05-30	2019-05-24
1254	PE	-skTF3iHTZQ	2019-05-30	2019-05-24
1255	DO	-skTF3iHTZQ	2019-05-30	2019-05-24
1256	NI	-skTF3iHTZQ	2019-05-30	2019-05-24
1257	EC	-skTF3iHTZQ	2019-05-30	2019-05-24
1258	HN	-skTF3iHTZQ	2019-05-30	2019-05-24
1259	ZA	-U4S6FxVh3E	2021-04-08	2021-04-02
1260	ZW	-U4S6FxVh3E	2021-11-18	2021-04-02
1261	PT	-uhb6V8TSA8	2019-11-07	2019-11-01
1262	LU	-uhb6V8TSA8	2020-01-02	2019-11-01
1263	DE	-vl2xckNpy4	2019-05-16	2019-05-09
1264	CH	-vl2xckNpy4	2019-05-16	2019-05-09
1265	LU	-vl2xckNpy4	2019-05-16	2019-05-09
1266	AT	-vl2xckNpy4	2019-05-16	2019-05-09
1267	AU	-vlg5wUfzao	2021-11-25	2021-11-18
1268	NZ	-vlg5wUfzao	2021-12-30	2021-11-18
1269	AT	-VVDHrYKqnE	2020-02-13	2020-01-24
1270	DE	-VVDHrYKqnE	2020-01-30	2020-01-24
1271	ZW	-WqNQ49lYq0	2020-07-09	2020-07-02
1272	TZ	-WqNQ49lYq0	2020-07-09	2020-07-02
1273	NG	-WqNQ49lYq0	2020-07-09	2020-07-02
1274	UG	-WqNQ49lYq0	2020-07-09	2020-07-02
1275	BE	-XDZNQNoLeo	2021-11-11	2021-10-13
1276	FR	-XDZNQNoLeo	2021-11-11	2021-10-13
1277	LU	-XDZNQNoLeo	2021-10-21	2021-10-13
1278	UG	-XTkIJHQBvQ	2022-02-17	2022-02-10
1279	TZ	-XTkIJHQBvQ	2022-02-17	2022-02-10
1280	KE	-XTkIJHQBvQ	2022-02-17	2022-02-10
1281	BR	-YTeFMxUOAU	2019-12-05	2019-11-20
1282	PT	-YTeFMxUOAU	2019-12-05	2019-11-20
1283	LU	-YTeFMxUOAU	2019-12-05	2019-11-20
1284	PE	-yWt18qmKNo	2021-10-21	2021-10-15
1285	AR	-yWt18qmKNo	2021-10-21	2021-10-15
1286	BO	-yWt18qmKNo	2021-10-21	2021-10-15
1287	UY	-yWt18qmKNo	2021-10-21	2021-10-15
1288	EC	-Z_nUBQtx7c	2019-09-19	2019-05-31
1289	BO	-Z_nUBQtx7c	2019-09-19	2019-05-31
1290	AR	-Z_nUBQtx7c	2019-09-19	2019-05-31
1291	MX	-Z_nUBQtx7c	2019-09-19	2019-05-31
1292	SV	-Z_nUBQtx7c	2019-09-19	2019-05-31
1293	PY	-Z_nUBQtx7c	2019-09-19	2019-05-31
1294	NI	-Z_nUBQtx7c	2019-09-19	2019-05-31
1295	PA	-Z_nUBQtx7c	2019-09-19	2019-05-31
1296	UY	-Z_nUBQtx7c	2019-09-19	2019-05-31
1297	DO	-Z_nUBQtx7c	2019-09-19	2019-05-31
1298	GT	-Z_nUBQtx7c	2019-09-19	2019-05-31
1299	PE	-Z_nUBQtx7c	2019-09-19	2019-05-31
1300	HN	-Z_nUBQtx7c	2019-09-19	2019-05-31
1301	CL	-Z_nUBQtx7c	2019-09-19	2019-05-31
1302	CO	-Z_nUBQtx7c	2019-09-19	2019-05-31
1303	ES	-Z_nUBQtx7c	2019-09-19	2019-05-31
1304	CR	-Z_nUBQtx7c	2019-09-19	2019-05-31
1305	NZ	-z6tnA8DfG8	2019-06-27	2019-06-21
1306	ZA	-z6tnA8DfG8	2019-06-27	2019-06-21
1307	SE	-z6tnA8DfG8	2019-08-15	2019-06-21
1308	NO	-z6tnA8DfG8	2019-06-27	2019-06-21
1309	IS	-z6tnA8DfG8	2019-06-27	2019-06-21
1310	AU	-z6tnA8DfG8	2019-06-27	2019-06-21
1311	US	-z6tnA8DfG8	2019-06-27	2019-06-21
1312	IE	-z6tnA8DfG8	2019-08-15	2019-06-21
1313	FI	-z6tnA8DfG8	2019-08-15	2019-06-21
1314	DK	-z6tnA8DfG8	2019-08-22	2019-06-21
1315	KE	-Ze28ZMQlH4	2020-05-21	2020-05-17
1316	TZ	-Ze28ZMQlH4	2020-05-21	2020-05-17
1317	RU	0-FJINvE0QI	2022-01-13	2022-01-07
1318	UA	0-FJINvE0QI	2022-01-13	2022-01-07
1319	KR	0-q1KafFCLU	2021-02-04	2021-01-27
1320	AU	0-q1KafFCLU	2021-02-04	2021-01-27
1321	CA	0-q1KafFCLU	2021-02-04	2021-01-27
1322	JP	0-q1KafFCLU	2021-02-04	2021-01-27
1323	NZ	0-q1KafFCLU	2021-02-04	2021-01-27
1324	US	0-Tm65i96TY	2021-03-11	2021-01-02
1325	CA	0-Tm65i96TY	2021-03-04	2021-01-02
1326	GB	0-Tm65i96TY	2021-03-04	2021-01-02
1327	NZ	00NVgIsRZoc	2019-09-26	2019-09-20
1328	IN	00NVgIsRZoc	2019-09-26	2019-09-20
1329	CA	00NVgIsRZoc	2019-09-26	2019-09-20
1330	AU	00NVgIsRZoc	2019-09-26	2019-09-20
1331	CL	00uPgn-8Nvg	2021-07-22	2021-07-13
1332	EC	00uPgn-8Nvg	2021-07-22	2021-07-13
1333	PE	00uPgn-8Nvg	2021-07-22	2021-07-13
1334	ES	00uPgn-8Nvg	2021-07-22	2021-07-13
1335	CR	00uPgn-8Nvg	2021-07-22	2021-07-13
1336	UY	00uPgn-8Nvg	2021-07-22	2021-07-13
1337	PY	00uPgn-8Nvg	2021-09-09	2021-07-13
1338	BO	00uPgn-8Nvg	2021-07-22	2021-07-13
1339	AR	00uPgn-8Nvg	2021-07-22	2021-07-13
1340	GT	01A5LyKvG0c	2021-12-30	2021-08-03
1341	US	01A5LyKvG0c	2021-08-19	2021-08-03
1342	MX	01A5LyKvG0c	2021-12-30	2021-08-03
1343	HN	01A5LyKvG0c	2021-12-30	2021-08-03
1344	NI	01A5LyKvG0c	2022-02-10	2021-08-03
1345	KE	04m_WIb5r78	2020-11-26	2020-11-22
1346	TZ	04m_WIb5r78	2020-11-26	2020-11-22
1347	CO	04txyxdjN6o	2019-11-28	2019-11-15
1348	NI	04txyxdjN6o	2019-11-28	2019-11-15
1349	GT	04txyxdjN6o	2019-11-28	2019-11-15
1350	DO	04txyxdjN6o	2019-11-28	2019-11-15
1351	PY	04txyxdjN6o	2019-11-28	2019-11-15
1352	PA	04txyxdjN6o	2019-11-28	2019-11-15
1353	BO	04txyxdjN6o	2019-11-28	2019-11-15
1354	CL	04txyxdjN6o	2019-11-28	2019-11-15
1355	CR	04txyxdjN6o	2019-11-28	2019-11-15
1356	MX	04txyxdjN6o	2019-11-28	2019-11-15
1357	PE	04txyxdjN6o	2019-11-28	2019-11-15
1358	ES	04txyxdjN6o	2019-11-28	2019-11-15
1359	HN	04txyxdjN6o	2019-11-28	2019-11-15
1360	SV	04txyxdjN6o	2019-11-28	2019-11-15
1361	EC	04txyxdjN6o	2019-11-28	2019-11-15
1362	AR	04txyxdjN6o	2019-11-28	2019-11-15
1363	UY	04txyxdjN6o	2019-11-28	2019-11-15
1364	RU	04xRauelHnw	2021-12-30	2021-11-18
1365	UA	04xRauelHnw	2021-12-30	2021-11-18
1366	GB	06cEdPmCuFg	2021-11-25	2021-11-19
1367	IE	06cEdPmCuFg	2022-02-03	2021-11-19
1368	CH	06rM3wqb0yY	2020-12-17	2020-10-25
1369	BE	06rM3wqb0yY	2020-12-24	2020-10-25
1370	FR	06rM3wqb0yY	2020-12-24	2020-10-25
1371	AR	09Hpt8xYQUo	2021-04-22	2021-03-04
1372	UY	09Hpt8xYQUo	2021-04-22	2021-03-04
1373	PL	09weHDOIQzQ	2020-11-26	2020-11-18
1374	IS	09weHDOIQzQ	2020-11-26	2020-11-18
1375	BO	0aaeUI1ucfQ	2021-09-16	2021-09-09
1376	CA	0aaeUI1ucfQ	2021-09-16	2021-09-09
1377	PE	0aaeUI1ucfQ	2021-09-16	2021-09-09
1378	DE	0aaeUI1ucfQ	2021-09-16	2021-09-09
1379	AU	0aaeUI1ucfQ	2021-09-16	2021-09-09
1380	SV	0aaeUI1ucfQ	2021-09-16	2021-09-09
1381	FI	0aaeUI1ucfQ	2021-09-16	2021-09-09
1382	NO	0aaeUI1ucfQ	2021-09-16	2021-09-09
1383	NZ	0aaeUI1ucfQ	2021-09-16	2021-09-09
1384	NL	0aaeUI1ucfQ	2021-09-16	2021-09-09
1385	IS	0aaeUI1ucfQ	2021-09-16	2021-09-09
1386	MX	0aaeUI1ucfQ	2021-09-16	2021-09-09
1387	KR	0aaeUI1ucfQ	2021-09-16	2021-09-09
1388	RU	0aaeUI1ucfQ	2021-09-16	2021-09-09
1389	CL	0aaeUI1ucfQ	2021-09-16	2021-09-09
1390	SE	0aaeUI1ucfQ	2021-09-16	2021-09-09
1391	DK	0aaeUI1ucfQ	2021-09-16	2021-09-09
1392	JP	0aaeUI1ucfQ	2021-09-16	2021-09-09
1393	LU	0aaeUI1ucfQ	2021-09-16	2021-09-09
1394	GB	0aaeUI1ucfQ	2021-09-16	2021-09-09
1395	BE	0aaeUI1ucfQ	2021-09-16	2021-09-09
1396	KE	0AEyaLhZR8E	2021-09-02	2021-08-30
1397	TZ	0AEyaLhZR8E	2021-09-02	2021-08-30
1398	TZ	0AwzEqbY4Bo	2020-03-19	2020-03-16
1399	KE	0AwzEqbY4Bo	2020-03-19	2020-03-16
1400	IL	0BdvRRW_FQA	2022-03-10	2021-11-06
1401	SE	0BdvRRW_FQA	2022-03-10	2021-11-06
1402	US	0C80BSgjb8M	2020-08-20	2020-08-13
1403	CA	0C80BSgjb8M	2020-08-20	2020-08-13
1404	UY	0CBL-H49ju0	2021-06-24	2021-06-17
1405	BO	0CBL-H49ju0	2021-06-24	2021-06-17
1406	AR	0CBL-H49ju0	2021-06-24	2021-06-17
1407	CR	0CBL-H49ju0	2021-06-24	2021-06-17
1408	PE	0CBL-H49ju0	2021-06-24	2021-06-17
1409	CL	0CBL-H49ju0	2021-06-24	2021-06-17
1410	EC	0CBL-H49ju0	2021-06-24	2021-06-17
1411	PY	0CBL-H49ju0	2021-06-24	2021-06-17
1412	ES	0CBL-H49ju0	2021-06-24	2021-06-17
1413	UA	0cdNPMUSrTM	2020-11-05	2020-10-22
1414	EE	0cdNPMUSrTM	2020-11-05	2020-10-22
1415	RU	0cdNPMUSrTM	2020-11-05	2020-10-22
1416	KE	0CLkx9siIqA	2019-09-19	2019-09-17
1417	TZ	0CLkx9siIqA	2019-09-19	2019-09-17
1418	SE	0cU8mH_QeSU	2021-05-13	2021-04-30
1419	BR	0cU8mH_QeSU	2021-05-27	2021-04-30
1420	NO	0cU8mH_QeSU	2021-05-13	2021-04-30
1421	AT	0cU8mH_QeSU	2021-05-13	2021-04-30
1422	ZA	0cU8mH_QeSU	2021-05-13	2021-04-30
1423	DK	0cU8mH_QeSU	2021-05-13	2021-04-30
1424	PT	0cU8mH_QeSU	2021-05-13	2021-04-30
1425	IE	0cU8mH_QeSU	2021-05-13	2021-04-30
1426	HU	0cU8mH_QeSU	2021-05-13	2021-04-30
1427	RS	0cU8mH_QeSU	2021-05-13	2021-04-30
1428	FI	0cU8mH_QeSU	2021-05-13	2021-04-30
1429	IT	0cU8mH_QeSU	2021-05-13	2021-04-30
1430	GB	0cU8mH_QeSU	2021-05-13	2021-04-30
1431	FR	0cU8mH_QeSU	2021-05-13	2021-04-30
1432	NL	0cU8mH_QeSU	2021-05-13	2021-04-30
1433	NI	0cU8mH_QeSU	2021-06-10	2021-04-30
1434	NZ	0cU8mH_QeSU	2021-05-13	2021-04-30
1435	BE	0cU8mH_QeSU	2021-05-13	2021-04-30
1436	AU	0cU8mH_QeSU	2021-05-13	2021-04-30
1437	HN	0cU8mH_QeSU	2021-06-03	2021-04-30
1438	EE	0cU8mH_QeSU	2021-05-13	2021-04-30
1439	CA	0cU8mH_QeSU	2021-05-13	2021-04-30
1440	DE	0cU8mH_QeSU	2021-05-13	2021-04-30
1441	CZ	0cU8mH_QeSU	2021-05-13	2021-04-30
1442	CH	0cU8mH_QeSU	2021-05-13	2021-04-30
1443	ZW	0cU8mH_QeSU	2021-06-10	2021-04-30
1444	US	0cU8mH_QeSU	2021-05-13	2021-04-30
1445	PY	0cU8mH_QeSU	2021-06-03	2021-04-30
1446	PA	0cU8mH_QeSU	2021-06-03	2021-04-30
1447	LU	0cU8mH_QeSU	2021-05-13	2021-04-30
1448	CR	0cU8mH_QeSU	2021-06-03	2021-04-30
1449	IS	0cU8mH_QeSU	2021-05-13	2021-04-30
1450	RO	0cU8mH_QeSU	2021-05-13	2021-04-30
1451	KE	0cU8mH_QeSU	2021-05-13	2021-04-30
1452	NI	0Cuwgzbejdc	2019-09-26	2019-09-20
1453	GT	0Cuwgzbejdc	2019-09-26	2019-09-20
1454	BO	0Cuwgzbejdc	2019-09-26	2019-09-20
1455	AR	0Cuwgzbejdc	2019-10-10	2019-09-20
1456	CL	0Cuwgzbejdc	2019-09-26	2019-09-20
1457	HN	0Cuwgzbejdc	2019-09-26	2019-09-20
1458	MX	0Cuwgzbejdc	2020-02-13	2019-09-20
1459	CO	0Cuwgzbejdc	2019-09-26	2019-09-20
1460	ES	0Cuwgzbejdc	2019-09-26	2019-09-20
1461	EC	0Cuwgzbejdc	2019-09-26	2019-09-20
1462	SV	0Cuwgzbejdc	2019-09-26	2019-09-20
1463	PE	0Cuwgzbejdc	2019-09-26	2019-09-20
1464	CR	0Cuwgzbejdc	2019-09-26	2019-09-20
1465	UY	0Cuwgzbejdc	2019-10-10	2019-09-20
1466	DO	0Cuwgzbejdc	2019-09-26	2019-09-20
1467	PA	0Cuwgzbejdc	2019-09-26	2019-09-20
1468	PY	0Cuwgzbejdc	2019-11-21	2019-09-20
1469	PY	0czOYSFxEe4	2020-10-08	2020-10-02
1470	CL	0czOYSFxEe4	2020-10-08	2020-10-02
1471	UY	0czOYSFxEe4	2020-10-08	2020-10-02
1472	PE	0czOYSFxEe4	2020-10-08	2020-10-02
1473	PA	0czOYSFxEe4	2020-10-08	2020-10-02
1474	AR	0czOYSFxEe4	2020-10-08	2020-10-02
1475	ES	0czOYSFxEe4	2020-10-08	2020-10-02
1476	US	0d6pElcaC9M	2022-06-16	2022-02-14
1477	GT	0d6pElcaC9M	2022-07-28	2022-02-14
1478	HN	0d6pElcaC9M	2022-07-28	2022-02-14
1479	MX	0d6pElcaC9M	2022-06-16	2022-02-14
1480	KE	0dAXyrDDQ58	2019-06-13	2019-06-05
1481	EE	0dAXyrDDQ58	2019-06-13	2019-06-05
1482	SE	0dAXyrDDQ58	2019-06-13	2019-06-05
1483	CA	0dAXyrDDQ58	2019-06-13	2019-06-05
1484	PT	0dAXyrDDQ58	2019-06-13	2019-06-05
1485	IT	0dAXyrDDQ58	2019-06-13	2019-06-05
1486	LU	0dAXyrDDQ58	2019-06-13	2019-06-05
1487	PL	0dAXyrDDQ58	2019-06-13	2019-06-05
1488	UG	0dAXyrDDQ58	2019-06-13	2019-06-05
1489	NG	0dAXyrDDQ58	2019-06-13	2019-06-05
1490	NL	0dAXyrDDQ58	2019-06-13	2019-06-05
1491	RU	0dAXyrDDQ58	2019-06-13	2019-06-05
1492	DE	0dAXyrDDQ58	2019-06-13	2019-06-05
1493	FR	0dAXyrDDQ58	2019-06-13	2019-06-05
1494	HU	0dAXyrDDQ58	2019-06-13	2019-06-05
1495	AT	0dAXyrDDQ58	2019-06-13	2019-06-05
1496	GB	0dAXyrDDQ58	2019-06-13	2019-06-05
1497	RO	0dAXyrDDQ58	2019-06-13	2019-06-05
1498	CH	0dAXyrDDQ58	2019-06-13	2019-06-05
1499	KR	0dAXyrDDQ58	2019-06-13	2019-06-05
1500	DK	0dAXyrDDQ58	2019-06-13	2019-06-05
1501	CZ	0dAXyrDDQ58	2019-06-13	2019-06-05
1502	NZ	0dAXyrDDQ58	2019-06-13	2019-06-05
1503	ES	0dAXyrDDQ58	2019-06-13	2019-06-05
1504	TZ	0dAXyrDDQ58	2019-06-13	2019-06-05
1505	PA	0dAXyrDDQ58	2019-06-13	2019-06-05
1506	IL	0dAXyrDDQ58	2019-06-13	2019-06-05
1507	AU	0dAXyrDDQ58	2019-06-13	2019-06-05
1508	TR	0dAXyrDDQ58	2019-06-13	2019-06-05
1509	RS	0dAXyrDDQ58	2019-06-13	2019-06-05
1510	IE	0dAXyrDDQ58	2019-06-13	2019-06-05
1511	NO	0dAXyrDDQ58	2019-06-13	2019-06-05
1512	JP	0dAXyrDDQ58	2019-06-13	2019-06-05
1513	BE	0dAXyrDDQ58	2019-06-13	2019-06-05
1514	IS	0dAXyrDDQ58	2019-06-13	2019-06-05
1515	FI	0dAXyrDDQ58	2019-06-13	2019-06-05
1516	ZA	0dAXyrDDQ58	2019-06-13	2019-06-05
1517	ZW	0dAXyrDDQ58	2019-06-13	2019-06-05
1518	TZ	0doBQsjdJSQ	2021-06-03	2021-05-05
1519	KE	0doBQsjdJSQ	2021-10-21	2021-05-05
1520	TZ	0dtdfKEoMuU	2021-07-01	2021-06-29
1521	ZW	0dtdfKEoMuU	2021-07-01	2021-06-29
1522	UG	0dtdfKEoMuU	2021-07-01	2021-06-29
1523	KE	0dtdfKEoMuU	2021-07-01	2021-06-29
1524	RU	0dySStjj_w0	2021-02-25	2020-04-21
1525	UA	0dySStjj_w0	2021-02-25	2020-04-21
1526	RU	0e3P-VcIdp0	2021-07-29	2021-07-22
1527	UA	0e3P-VcIdp0	2021-07-29	2021-07-22
1528	KE	0efYqSqx_-g	2020-04-16	2020-04-09
1529	TZ	0efYqSqx_-g	2020-04-16	2020-04-09
1530	UG	0efYqSqx_-g	2020-04-16	2020-04-09
1531	NI	0EqHqPvXcMU	2020-01-02	2019-09-06
1532	BO	0EqHqPvXcMU	2019-10-17	2019-09-06
1533	SV	0EqHqPvXcMU	2020-01-02	2019-09-06
1534	HN	0EqHqPvXcMU	2020-01-02	2019-09-06
1535	CO	0EqHqPvXcMU	2019-09-12	2019-09-06
1536	CR	0EqHqPvXcMU	2020-01-02	2019-09-06
1537	PY	0EqHqPvXcMU	2020-02-06	2019-09-06
1538	PE	0EqHqPvXcMU	2019-09-12	2019-09-06
1539	MX	0EqHqPvXcMU	2019-12-05	2019-09-06
1540	GT	0EqHqPvXcMU	2020-01-02	2019-09-06
1541	HU	0Ev-6PYtI34	2020-03-12	2019-08-26
1542	FR	0Ev-6PYtI34	2019-10-24	2019-08-26
1543	LU	0Ev-6PYtI34	2019-11-28	2019-08-26
1544	PT	0Ev-6PYtI34	2019-12-19	2019-08-26
1545	BE	0Ev-6PYtI34	2019-12-26	2019-08-26
1546	PT	0EVVKs6DQLo	2021-04-15	2021-04-09
1547	DE	0EVVKs6DQLo	2021-04-15	2021-04-09
1548	IT	0EVVKs6DQLo	2021-06-03	2021-04-09
1549	CZ	0EVVKs6DQLo	2021-06-03	2021-04-09
1550	IS	0EVVKs6DQLo	2021-04-15	2021-04-09
1551	CL	0EVVKs6DQLo	2021-06-03	2021-04-09
1552	IL	0EVVKs6DQLo	2021-06-03	2021-04-09
1553	US	0EVVKs6DQLo	2021-04-15	2021-04-09
1554	IE	0EVVKs6DQLo	2021-04-15	2021-04-09
1555	HN	0EVVKs6DQLo	2021-06-03	2021-04-09
1556	EC	0EVVKs6DQLo	2021-06-03	2021-04-09
1557	NL	0EVVKs6DQLo	2021-04-15	2021-04-09
1558	CH	0EVVKs6DQLo	2021-04-15	2021-04-09
1559	PY	0EVVKs6DQLo	2021-06-03	2021-04-09
1560	CO	0EVVKs6DQLo	2021-06-03	2021-04-09
1561	CR	0EVVKs6DQLo	2021-06-03	2021-04-09
1562	KE	0EVVKs6DQLo	2021-04-15	2021-04-09
1563	BO	0EVVKs6DQLo	2021-05-20	2021-04-09
1564	ZA	0EVVKs6DQLo	2021-04-15	2021-04-09
1565	SE	0EVVKs6DQLo	2021-04-15	2021-04-09
1566	BE	0EVVKs6DQLo	2021-04-15	2021-04-09
1567	PA	0EVVKs6DQLo	2021-06-03	2021-04-09
1568	HU	0EVVKs6DQLo	2021-04-15	2021-04-09
1569	GB	0EVVKs6DQLo	2021-04-15	2021-04-09
1570	NG	0EVVKs6DQLo	2021-04-15	2021-04-09
1571	CA	0EVVKs6DQLo	2021-04-15	2021-04-09
1572	RU	0EVVKs6DQLo	2021-04-15	2021-04-09
1573	RS	0EVVKs6DQLo	2021-04-15	2021-04-09
1574	KR	0EVVKs6DQLo	2021-04-22	2021-04-09
1575	AU	0EVVKs6DQLo	2021-06-03	2021-04-09
1576	NI	0EVVKs6DQLo	2021-06-03	2021-04-09
1577	UG	0EVVKs6DQLo	2021-04-15	2021-04-09
1578	ZW	0EVVKs6DQLo	2021-04-15	2021-04-09
1579	GT	0EVVKs6DQLo	2021-06-03	2021-04-09
1580	SV	0EVVKs6DQLo	2021-06-03	2021-04-09
1581	NZ	0EVVKs6DQLo	2021-06-03	2021-04-09
1582	PE	0EVVKs6DQLo	2021-06-03	2021-04-09
1583	LU	0EVVKs6DQLo	2021-04-15	2021-04-09
1584	AR	0EVVKs6DQLo	2021-06-03	2021-04-09
1585	DK	0EVVKs6DQLo	2021-04-15	2021-04-09
1586	AT	0EVVKs6DQLo	2021-04-15	2021-04-09
1587	MX	0EVVKs6DQLo	2021-06-03	2021-04-09
1588	NO	0EVVKs6DQLo	2021-04-15	2021-04-09
1589	ES	0EVVKs6DQLo	2021-06-03	2021-04-09
1590	FR	0EVVKs6DQLo	2021-04-15	2021-04-09
1591	TZ	0EVVKs6DQLo	2021-04-15	2021-04-09
1592	FI	0EVVKs6DQLo	2021-04-15	2021-04-09
1593	EE	0EVVKs6DQLo	2021-05-13	2021-04-09
1594	AR	0f3ZHuC-l0c	2021-11-18	2021-11-11
1595	CL	0f3ZHuC-l0c	2021-12-16	2021-11-11
1596	PE	0f3ZHuC-l0c	2021-12-16	2021-11-11
1597	PY	0f3ZHuC-l0c	2021-12-30	2021-11-11
1598	EC	0f3ZHuC-l0c	2021-11-18	2021-11-11
1599	CR	0f3ZHuC-l0c	2021-11-18	2021-11-11
1600	GT	0f3ZHuC-l0c	2021-11-18	2021-11-11
1601	UY	0f3ZHuC-l0c	2021-11-25	2021-11-11
1602	ES	0f3ZHuC-l0c	2021-11-18	2021-11-11
1603	BO	0f3ZHuC-l0c	2021-11-18	2021-11-11
1604	IS	0FTPCEwJpCY	2022-03-24	2022-03-22
1605	PL	0FTPCEwJpCY	2022-03-31	2022-03-22
1606	AU	0g92o2bezkc	2021-09-30	2021-09-23
1607	CA	0g92o2bezkc	2021-09-30	2021-09-23
1608	IN	0g92o2bezkc	2021-09-30	2021-09-23
1609	NZ	0g92o2bezkc	2021-09-30	2021-09-23
1610	CA	0GbwYFqN1iE	2019-08-29	2019-08-13
1611	ZA	0GbwYFqN1iE	2019-08-29	2019-08-13
1612	NZ	0GbwYFqN1iE	2019-08-29	2019-08-13
1613	US	0GbwYFqN1iE	2019-08-29	2019-08-13
1614	PT	0i4YD2GpD-A	2021-04-15	2021-04-02
1615	BR	0i4YD2GpD-A	2021-04-08	2021-04-02
1616	BE	0ial7BEwkSA	2020-06-04	2020-05-29
1617	CH	0ial7BEwkSA	2020-06-04	2020-05-29
1618	FR	0ial7BEwkSA	2020-06-04	2020-05-29
1619	LU	0ial7BEwkSA	2020-06-04	2020-05-29
1620	NZ	0IHSlLIP24E	2019-09-12	2019-09-07
1621	DK	0IHSlLIP24E	2019-09-12	2019-09-07
1622	IE	0IHSlLIP24E	2019-09-12	2019-09-07
1623	IS	0IHSlLIP24E	2019-09-12	2019-09-07
1624	SE	0IHSlLIP24E	2019-09-12	2019-09-07
1625	NG	0IHSlLIP24E	2019-09-12	2019-09-07
1626	GB	0IHSlLIP24E	2019-09-12	2019-09-07
1627	NO	0IHSlLIP24E	2019-09-12	2019-09-07
1628	NL	0IHSlLIP24E	2019-09-12	2019-09-07
1629	AU	0IHSlLIP24E	2019-09-12	2019-09-07
1630	FI	0II-EFw9J0A	2019-09-19	2019-09-13
1631	GB	0II-EFw9J0A	2019-09-19	2019-09-13
1632	IS	0II-EFw9J0A	2019-09-19	2019-09-13
1633	DK	0II-EFw9J0A	2019-09-19	2019-09-13
1634	EE	0II-EFw9J0A	2019-09-19	2019-09-13
1635	LU	0II-EFw9J0A	2019-09-19	2019-09-13
1636	SE	0II-EFw9J0A	2019-09-19	2019-09-13
1637	CA	0II-EFw9J0A	2019-09-19	2019-09-13
1638	IE	0II-EFw9J0A	2019-09-19	2019-09-13
1639	BE	0II-EFw9J0A	2019-09-19	2019-09-13
1640	NO	0II-EFw9J0A	2019-09-19	2019-09-13
1641	AU	0II-EFw9J0A	2019-09-19	2019-09-13
1642	US	0II-EFw9J0A	2019-09-19	2019-09-13
1643	NL	0II-EFw9J0A	2019-09-19	2019-09-13
1644	NZ	0II-EFw9J0A	2019-09-19	2019-09-13
1645	ZA	0iOSVD1fitU	2020-04-30	2020-04-24
1646	NO	0iOSVD1fitU	2020-04-30	2020-04-24
1647	FI	0iOSVD1fitU	2020-04-30	2020-04-24
1648	EE	0iOSVD1fitU	2020-04-30	2020-04-24
1649	DK	0iOSVD1fitU	2020-04-30	2020-04-24
1650	CA	0iOSVD1fitU	2020-04-30	2020-04-24
1651	IE	0iOSVD1fitU	2020-04-30	2020-04-24
1652	IS	0iOSVD1fitU	2020-04-30	2020-04-24
1653	AU	0iOSVD1fitU	2020-04-30	2020-04-24
1654	BE	0iOSVD1fitU	2020-04-30	2020-04-24
1655	SE	0iOSVD1fitU	2020-04-30	2020-04-24
1656	GB	0iOSVD1fitU	2020-04-30	2020-04-24
1657	NZ	0iOSVD1fitU	2020-04-30	2020-04-24
1658	NL	0iOSVD1fitU	2020-04-30	2020-04-24
1659	LU	0iOSVD1fitU	2020-04-30	2020-04-24
1660	JP	0IpbvXVbBYA	2020-12-10	2020-12-04
1661	KR	0IpbvXVbBYA	2020-12-10	2020-12-04
1662	PL	0ir1qkPXPVM	2020-11-26	2020-11-20
1663	PE	0ir1qkPXPVM	2020-11-26	2020-11-20
1664	PY	0ir1qkPXPVM	2020-11-26	2020-11-20
1665	FR	0ir1qkPXPVM	2020-11-26	2020-11-20
1666	CL	0ir1qkPXPVM	2020-11-26	2020-11-20
1667	SE	0ir1qkPXPVM	2020-11-26	2020-11-20
1668	DK	0ir1qkPXPVM	2020-11-26	2020-11-20
1669	ES	0ir1qkPXPVM	2020-11-26	2020-11-20
1670	LU	0ir1qkPXPVM	2020-11-26	2020-11-20
1671	NZ	0ir1qkPXPVM	2020-11-26	2020-11-20
1672	AR	0ir1qkPXPVM	2020-11-26	2020-11-20
1673	DE	0ir1qkPXPVM	2020-11-26	2020-11-20
1674	IE	0ir1qkPXPVM	2020-11-26	2020-11-20
1675	BO	0ir1qkPXPVM	2020-11-26	2020-11-20
1676	GT	0ir1qkPXPVM	2020-11-26	2020-11-20
1677	RS	0ir1qkPXPVM	2020-11-26	2020-11-20
1678	MX	0ir1qkPXPVM	2020-11-26	2020-11-20
1679	CZ	0ir1qkPXPVM	2020-11-26	2020-11-20
1680	AT	0ir1qkPXPVM	2020-11-26	2020-11-20
1681	FI	0ir1qkPXPVM	2020-11-26	2020-11-20
1682	HU	0ir1qkPXPVM	2020-11-26	2020-11-20
1683	NL	0ir1qkPXPVM	2020-11-26	2020-11-20
1684	PT	0ir1qkPXPVM	2020-11-26	2020-11-20
1685	CR	0ir1qkPXPVM	2020-11-26	2020-11-20
1686	AU	0ir1qkPXPVM	2020-11-26	2020-11-20
1687	BE	0ir1qkPXPVM	2020-11-26	2020-11-20
1688	CA	0ir1qkPXPVM	2020-11-26	2020-11-20
1689	NO	0ir1qkPXPVM	2020-11-26	2020-11-20
1690	ZA	0ir1qkPXPVM	2020-11-26	2020-11-20
1691	GB	0ir1qkPXPVM	2020-11-26	2020-11-20
1692	EE	0ir1qkPXPVM	2020-11-26	2020-11-20
1693	SV	0ir1qkPXPVM	2020-11-26	2020-11-20
1694	CH	0ir1qkPXPVM	2020-11-26	2020-11-20
1695	UY	0ir1qkPXPVM	2020-11-26	2020-11-20
1696	IS	0ir1qkPXPVM	2020-11-26	2020-11-20
1697	IT	0ir1qkPXPVM	2020-11-26	2020-11-20
1698	US	0ir1qkPXPVM	2020-11-26	2020-11-20
1699	BE	0iwUQeldVXw	2020-07-23	2020-07-02
1700	FR	0iwUQeldVXw	2020-08-13	2020-07-02
1701	UY	0J88bVxni9U	2021-10-14	2021-09-09
1702	AR	0J88bVxni9U	2021-09-16	2021-09-09
1703	BE	0jA9aGNdKFE	2020-07-23	2020-07-15
1704	FR	0jA9aGNdKFE	2020-07-23	2020-07-15
1705	PT	0jB3MJOjq2A	2021-07-08	2021-06-28
1706	LU	0jB3MJOjq2A	2021-07-08	2021-06-28
1707	KE	0jFuBmSYkIs	2019-10-24	2019-10-17
1708	UG	0jFuBmSYkIs	2019-10-24	2019-10-17
1709	TZ	0jFuBmSYkIs	2019-10-24	2019-10-17
1710	NI	0jNg2lG2dQg	2021-08-05	2021-07-01
1711	PA	0jNg2lG2dQg	2021-07-29	2021-07-01
1712	BO	0jNg2lG2dQg	2021-07-29	2021-07-01
1713	EC	0jNg2lG2dQg	2021-07-29	2021-07-01
1714	CR	0jNg2lG2dQg	2021-08-05	2021-07-01
1715	ES	0jNg2lG2dQg	2021-07-08	2021-07-01
1716	UY	0jNg2lG2dQg	2021-07-29	2021-07-01
1717	PE	0jNg2lG2dQg	2021-07-29	2021-07-01
1718	GT	0jNg2lG2dQg	2021-07-29	2021-07-01
1719	AR	0jNg2lG2dQg	2021-07-29	2021-07-01
1720	CO	0jNg2lG2dQg	2021-08-05	2021-07-01
1721	PY	0jNg2lG2dQg	2021-08-05	2021-07-01
1722	HN	0jNg2lG2dQg	2021-07-29	2021-07-01
1723	CL	0jNg2lG2dQg	2021-08-05	2021-07-01
1724	MX	0jNg2lG2dQg	2021-07-29	2021-07-01
1725	SV	0jNg2lG2dQg	2021-07-29	2021-07-01
1726	LU	0jnZreO4Dvs	2021-11-04	2021-09-17
1727	BR	0jnZreO4Dvs	2021-09-23	2021-09-17
1728	PY	0jnZreO4Dvs	2021-09-30	2021-09-17
1729	PT	0jnZreO4Dvs	2021-11-04	2021-09-17
1730	BE	0jYCePaBl2A	2021-06-17	2021-06-07
1731	FR	0jYCePaBl2A	2021-07-08	2021-06-07
1732	KE	0jz0GAFNNIo	2020-03-05	2020-03-01
1733	SE	0jz0GAFNNIo	2020-03-05	2020-03-01
1734	CH	0jz0GAFNNIo	2020-03-05	2020-03-01
1735	CA	0jz0GAFNNIo	2020-03-05	2020-03-01
1736	ZA	0jz0GAFNNIo	2020-03-05	2020-03-01
1737	IS	0jz0GAFNNIo	2020-03-05	2020-03-01
1738	AU	0jz0GAFNNIo	2020-03-05	2020-03-01
1739	IE	0jz0GAFNNIo	2020-03-05	2020-03-01
1740	GB	0jz0GAFNNIo	2020-03-05	2020-03-01
1741	NG	0jz0GAFNNIo	2020-03-05	2020-03-01
1742	DK	0jz0GAFNNIo	2020-03-05	2020-03-01
1743	NZ	0jz0GAFNNIo	2020-03-05	2020-03-01
1744	ZW	0jz0GAFNNIo	2020-03-05	2020-03-01
1745	US	0jz0GAFNNIo	2020-03-05	2020-03-01
1746	NL	0jz0GAFNNIo	2020-03-05	2020-03-01
1747	NO	0jz0GAFNNIo	2020-03-05	2020-03-01
1748	BE	0jz0GAFNNIo	2020-03-05	2020-03-01
1749	LU	0jz0GAFNNIo	2020-03-05	2020-03-01
1750	DE	0jz0GAFNNIo	2020-03-05	2020-03-01
1751	NZ	0kfLTq57_Y0	2019-11-14	2019-09-21
1752	IN	0kfLTq57_Y0	2019-10-17	2019-09-21
1753	AU	0kfLTq57_Y0	2019-11-14	2019-09-21
1754	LU	0mkhdIo2DGw	2019-08-08	2019-08-01
1755	RS	0mkhdIo2DGw	2019-08-08	2019-08-01
1756	CH	0mkhdIo2DGw	2019-08-08	2019-08-01
1757	AT	0mkhdIo2DGw	2019-08-08	2019-08-01
1758	DE	0mkhdIo2DGw	2019-08-08	2019-08-01
1759	PT	0mMu1D6VEAQ	2020-12-03	2020-10-09
1760	LU	0mMu1D6VEAQ	2020-12-03	2020-10-09
1761	BR	0mMu1D6VEAQ	2020-11-12	2020-10-09
1762	BR	0neb4BOVILE	2021-01-14	2021-01-08
1763	PT	0neb4BOVILE	2021-01-14	2021-01-08
1764	DE	0NL8H1IAHVc	2021-07-29	2021-07-22
1765	RS	0NL8H1IAHVc	2021-07-29	2021-07-22
1766	LU	0NL8H1IAHVc	2021-07-29	2021-07-22
1767	AT	0NL8H1IAHVc	2021-07-29	2021-07-22
1768	CH	0NL8H1IAHVc	2021-07-29	2021-07-22
1769	IN	0NLQ33icfpY	2019-12-05	2019-11-25
1770	CA	0NLQ33icfpY	2019-12-05	2019-11-25
1771	TZ	0o4PozkO4QQ	2019-08-29	2019-08-18
1772	UG	0o4PozkO4QQ	2019-08-29	2019-08-18
1773	KE	0o4PozkO4QQ	2019-08-29	2019-08-18
1774	MX	0OkiUUU3Odw	2021-01-21	2020-11-27
1775	AR	0OkiUUU3Odw	2020-12-03	2020-11-27
1776	BO	0OkiUUU3Odw	2021-01-21	2020-11-27
1777	ES	0OkiUUU3Odw	2020-12-24	2020-11-27
1778	DO	0OkiUUU3Odw	2021-01-21	2020-11-27
1779	CO	0OkiUUU3Odw	2021-01-21	2020-11-27
1780	GT	0OkiUUU3Odw	2021-01-21	2020-11-27
1781	UY	0OkiUUU3Odw	2020-12-10	2020-11-27
1782	PA	0OkiUUU3Odw	2021-01-21	2020-11-27
1783	SV	0OkiUUU3Odw	2021-01-21	2020-11-27
1784	NI	0OkiUUU3Odw	2021-01-21	2020-11-27
1785	HN	0OkiUUU3Odw	2021-01-21	2020-11-27
1786	CR	0OkiUUU3Odw	2020-12-31	2020-11-27
1787	EC	0OkiUUU3Odw	2021-01-21	2020-11-27
1788	PY	0OkiUUU3Odw	2020-12-31	2020-11-27
1789	PE	0OkiUUU3Odw	2020-12-31	2020-11-27
1790	CL	0OkiUUU3Odw	2020-12-24	2020-11-27
1791	RO	0opZqh_TprM	2020-10-22	2020-08-14
1792	PT	0opZqh_TprM	2020-10-15	2020-08-14
1793	NL	0opZqh_TprM	2020-10-29	2020-08-14
1794	DE	0opZqh_TprM	2020-10-15	2020-08-14
1795	IL	0opZqh_TprM	2020-10-29	2020-08-14
1796	ZW	0opZqh_TprM	2020-08-20	2020-08-14
1797	NZ	0opZqh_TprM	2020-10-29	2020-08-14
1798	KE	0opZqh_TprM	2020-11-05	2020-08-14
1799	IS	0opZqh_TprM	2020-10-01	2020-08-14
1800	GB	0opZqh_TprM	2020-10-29	2020-08-14
1801	DK	0opZqh_TprM	2020-10-29	2020-08-14
1802	NO	0opZqh_TprM	2020-10-29	2020-08-14
1803	SE	0opZqh_TprM	2020-10-22	2020-08-14
1804	CZ	0opZqh_TprM	2020-10-08	2020-08-14
1805	FI	0opZqh_TprM	2020-11-12	2020-08-14
1806	NG	0opZqh_TprM	2020-12-24	2020-08-14
1807	CH	0opZqh_TprM	2020-10-08	2020-08-14
1808	AT	0opZqh_TprM	2020-10-15	2020-08-14
1809	FR	0opZqh_TprM	2020-10-29	2020-08-14
1810	ZA	0opZqh_TprM	2020-10-29	2020-08-14
1811	LU	0opZqh_TprM	2020-10-08	2020-08-14
1812	IE	0opZqh_TprM	2020-10-29	2020-08-14
1813	EE	0opZqh_TprM	2020-11-12	2020-08-14
1814	CA	0opZqh_TprM	2020-10-22	2020-08-14
1815	AU	0opZqh_TprM	2020-10-29	2020-08-14
1816	BE	0opZqh_TprM	2020-10-29	2020-08-14
1817	HU	0opZqh_TprM	2020-10-29	2020-08-14
1818	US	0opZqh_TprM	2020-11-26	2020-08-14
1819	DE	0OYtfdjHwKI	2020-02-13	2020-02-06
1820	CH	0OYtfdjHwKI	2020-02-13	2020-02-06
1821	AT	0OYtfdjHwKI	2020-02-13	2020-02-06
1822	EC	0oZYC1k6ufs	2020-05-14	2020-05-10
1823	SV	0oZYC1k6ufs	2020-05-14	2020-05-10
1824	ES	0oZYC1k6ufs	2020-05-14	2020-05-10
1825	PY	0oZYC1k6ufs	2020-05-14	2020-05-10
1826	DO	0oZYC1k6ufs	2020-05-14	2020-05-10
1827	NI	0oZYC1k6ufs	2020-05-14	2020-05-10
1828	HN	0oZYC1k6ufs	2020-05-14	2020-05-10
1829	CO	0oZYC1k6ufs	2020-05-14	2020-05-10
1830	PA	0oZYC1k6ufs	2020-05-14	2020-05-10
1831	PE	0oZYC1k6ufs	2020-05-14	2020-05-10
1832	MX	0oZYC1k6ufs	2020-05-14	2020-05-10
1833	GT	0oZYC1k6ufs	2020-05-14	2020-05-10
1834	CL	0oZYC1k6ufs	2020-05-14	2020-05-10
1835	BO	0oZYC1k6ufs	2020-05-14	2020-05-10
1836	PT	0Po5WhORH3U	2020-01-16	2020-01-10
1837	LU	0Po5WhORH3U	2020-02-06	2020-01-10
1838	KE	0PWCMHTJRn4	2020-04-02	2020-03-26
1839	UG	0PWCMHTJRn4	2020-04-02	2020-03-26
1840	TZ	0PWCMHTJRn4	2020-04-02	2020-03-26
1841	ZA	0qJY8PG8fxE	2022-03-31	2022-03-24
1842	ZW	0qJY8PG8fxE	2022-03-31	2022-03-24
1843	KE	0qQ7fWnGVao	2019-11-21	2019-11-18
1844	NG	0qQ7fWnGVao	2019-11-21	2019-11-18
1845	ZW	0qQ7fWnGVao	2019-11-21	2019-11-18
1846	TZ	0qQ7fWnGVao	2019-11-21	2019-11-18
1847	UG	0qQ7fWnGVao	2019-11-21	2019-11-18
1848	BO	0qw7ll6qF0I	2020-12-31	2020-07-02
1849	CR	0qw7ll6qF0I	2021-02-18	2020-07-02
1850	CO	0qw7ll6qF0I	2021-02-18	2020-07-02
1851	EC	0qw7ll6qF0I	2020-12-17	2020-07-02
1852	UY	0qw7ll6qF0I	2020-12-17	2020-07-02
1853	CL	0qw7ll6qF0I	2020-12-24	2020-07-02
1854	PY	0qw7ll6qF0I	2020-12-24	2020-07-02
1855	GT	0qw7ll6qF0I	2021-02-18	2020-07-02
1856	MX	0qw7ll6qF0I	2020-12-17	2020-07-02
1857	SV	0qw7ll6qF0I	2021-02-18	2020-07-02
1858	PE	0qw7ll6qF0I	2020-12-17	2020-07-02
1859	PT	0qYWvuVp-0Q	2021-04-15	2021-01-28
1860	BR	0qYWvuVp-0Q	2021-04-15	2021-01-28
1861	AT	0R79TaedpH8	2020-02-20	2020-02-14
1862	CH	0R79TaedpH8	2020-02-20	2020-02-14
1863	DE	0R79TaedpH8	2020-02-20	2020-02-14
1864	IN	0REvHOemNDQ	2021-06-24	2021-06-19
1865	CA	0REvHOemNDQ	2021-06-24	2021-06-19
1866	NZ	0REvHOemNDQ	2021-06-24	2021-06-19
1867	NO	0rOer3k2DWg	2021-09-02	2021-08-24
1868	NG	0rOer3k2DWg	2021-08-26	2021-08-24
1869	ZW	0rOer3k2DWg	2021-09-02	2021-08-24
1870	TZ	0rOer3k2DWg	2021-09-02	2021-08-24
1871	NL	0rOer3k2DWg	2021-09-02	2021-08-24
1872	ZA	0rOer3k2DWg	2021-09-02	2021-08-24
1873	KE	0rOer3k2DWg	2021-09-02	2021-08-24
1874	UG	0rOer3k2DWg	2021-09-02	2021-08-24
1875	RU	0RuYJrdnvTw	2022-08-04	2022-02-15
1876	UA	0RuYJrdnvTw	2022-02-24	2022-02-15
1877	EE	0RuYJrdnvTw	2022-02-24	2022-02-15
1878	BE	0rZy5vEgkA0	2019-08-15	2019-08-13
1879	FR	0rZy5vEgkA0	2019-08-15	2019-08-13
1880	SV	0S3enulCT8E	2019-05-09	2019-05-03
1881	PE	0S3enulCT8E	2019-05-09	2019-05-03
1882	UY	0S3enulCT8E	2019-05-09	2019-05-03
1883	PY	0S3enulCT8E	2019-05-09	2019-05-03
1884	AR	0S3enulCT8E	2019-07-25	2019-05-03
1885	PA	0S3enulCT8E	2019-05-09	2019-05-03
1886	EC	0S3enulCT8E	2019-05-09	2019-05-03
1887	GT	0S3enulCT8E	2019-05-09	2019-05-03
1888	CO	0S3enulCT8E	2019-05-09	2019-05-03
1889	BO	0S3enulCT8E	2019-05-09	2019-05-03
1890	CR	0S3enulCT8E	2019-05-09	2019-05-03
1891	ES	0S3enulCT8E	2019-05-09	2019-05-03
1892	CL	0S3enulCT8E	2019-05-09	2019-05-03
1893	DE	0s3o1kXlxzo	2020-08-13	2020-05-18
1894	AT	0s3o1kXlxzo	2020-08-13	2020-05-18
1895	PL	0s3o1kXlxzo	2020-08-06	2020-05-18
1896	EE	0s3o1kXlxzo	2020-10-15	2020-05-18
1897	CH	0s3o1kXlxzo	2020-08-13	2020-05-18
1898	HU	0T-BCIFeqq8	2021-07-22	2021-03-18
1899	ES	0T-BCIFeqq8	2021-07-22	2021-03-18
1900	BO	0T-BCIFeqq8	2021-07-22	2021-03-18
1901	IS	0T-BCIFeqq8	2021-07-22	2021-03-18
1902	PY	0T-BCIFeqq8	2021-07-22	2021-03-18
1903	RS	0T-BCIFeqq8	2021-06-03	2021-03-18
1904	SV	0T-BCIFeqq8	2021-07-22	2021-03-18
1905	IT	0T-BCIFeqq8	2021-07-22	2021-03-18
1906	CR	0T-BCIFeqq8	2021-07-22	2021-03-18
1907	FI	0T-BCIFeqq8	2021-07-22	2021-03-18
1908	EE	0T-BCIFeqq8	2021-07-22	2021-03-18
1909	CA	0T-BCIFeqq8	2021-07-22	2021-03-18
1910	UY	0T-BCIFeqq8	2021-07-22	2021-03-18
1911	PE	0T-BCIFeqq8	2021-07-22	2021-03-18
1912	PT	0T-BCIFeqq8	2021-07-22	2021-03-18
1913	CH	0T-BCIFeqq8	2021-07-22	2021-03-18
1914	TR	0T-BCIFeqq8	2021-07-22	2021-03-18
1915	PL	0T-BCIFeqq8	2021-07-22	2021-03-18
1916	UA	0T-BCIFeqq8	2021-07-22	2021-03-18
1917	IE	0T-BCIFeqq8	2021-07-22	2021-03-18
1918	GB	0T-BCIFeqq8	2021-07-22	2021-03-18
1919	RU	0T-BCIFeqq8	2021-07-22	2021-03-18
1920	DK	0T-BCIFeqq8	2021-07-22	2021-03-18
1921	CL	0T-BCIFeqq8	2021-07-22	2021-03-18
1922	RO	0T-BCIFeqq8	2021-07-22	2021-03-18
1923	EC	0T-BCIFeqq8	2021-07-22	2021-03-18
1924	LU	0T-BCIFeqq8	2021-07-22	2021-03-18
1925	FR	0T-BCIFeqq8	2021-07-22	2021-03-18
1926	SE	0T-BCIFeqq8	2021-07-22	2021-03-18
1927	ZA	0T-BCIFeqq8	2021-07-22	2021-03-18
1928	IL	0T-BCIFeqq8	2021-07-22	2021-03-18
1929	CZ	0T-BCIFeqq8	2021-07-22	2021-03-18
1930	BE	0T-BCIFeqq8	2021-07-22	2021-03-18
1931	AU	0T-BCIFeqq8	2021-07-22	2021-03-18
1932	DE	0T-BCIFeqq8	2021-07-22	2021-03-18
1933	NZ	0T-BCIFeqq8	2021-07-22	2021-03-18
1934	AT	0T-BCIFeqq8	2021-07-22	2021-03-18
1935	NO	0T-BCIFeqq8	2021-07-22	2021-03-18
1936	AR	0T-BCIFeqq8	2021-07-22	2021-03-18
1937	NL	0T-BCIFeqq8	2021-07-22	2021-03-18
1938	US	0T-BCIFeqq8	2021-07-22	2021-03-18
1939	GB	0tn6nWYNK3Q	2020-10-29	2020-10-22
1940	ZA	0tn6nWYNK3Q	2020-10-29	2020-10-22
1941	EE	0tn6nWYNK3Q	2020-10-29	2020-10-22
1942	AT	0tn6nWYNK3Q	2020-10-29	2020-10-22
1943	DE	0tn6nWYNK3Q	2020-10-29	2020-10-22
1944	CA	0tn6nWYNK3Q	2020-10-29	2020-10-22
1945	CZ	0tn6nWYNK3Q	2020-10-29	2020-10-22
1946	DK	0tn6nWYNK3Q	2020-10-29	2020-10-22
1947	NO	0tn6nWYNK3Q	2020-10-29	2020-10-22
1948	US	0tn6nWYNK3Q	2020-10-29	2020-10-22
1949	FI	0tn6nWYNK3Q	2020-10-29	2020-10-22
1950	NZ	0tn6nWYNK3Q	2020-10-29	2020-10-22
1951	IE	0tn6nWYNK3Q	2020-10-29	2020-10-22
1952	AU	0tn6nWYNK3Q	2020-10-29	2020-10-22
1953	IS	0tn6nWYNK3Q	2020-10-29	2020-10-22
1954	SE	0tn6nWYNK3Q	2020-10-29	2020-10-22
1955	UA	0tTETfXbKi0	2021-03-25	2021-03-18
1956	EE	0tTETfXbKi0	2021-03-25	2021-03-18
1957	RU	0tTETfXbKi0	2021-03-25	2021-03-18
1958	ZW	0uXAbij6ynY	2021-12-02	2021-11-27
1959	ZA	0uXAbij6ynY	2021-12-02	2021-11-27
1960	CH	0V7MdrBMSu0	2020-10-29	2020-10-22
1961	LU	0V7MdrBMSu0	2020-10-29	2020-10-22
1962	FR	0V7MdrBMSu0	2020-10-29	2020-10-22
1963	BE	0V7MdrBMSu0	2020-10-29	2020-10-22
1964	PT	0vEPVBtkyaU	2021-11-18	2021-08-19
1965	BR	0vEPVBtkyaU	2021-11-04	2021-08-19
1966	SE	0VR3dfZf9Yg	2019-08-01	2019-07-19
1967	CL	0VR3dfZf9Yg	2019-07-25	2019-07-19
1968	CR	0VR3dfZf9Yg	2019-07-25	2019-07-19
1969	CA	0VR3dfZf9Yg	2019-08-01	2019-07-19
1970	BO	0VR3dfZf9Yg	2019-07-25	2019-07-19
1971	IS	0VR3dfZf9Yg	2019-08-01	2019-07-19
1972	HU	0VR3dfZf9Yg	2019-08-01	2019-07-19
1973	NI	0VR3dfZf9Yg	2019-07-25	2019-07-19
1974	NO	0VR3dfZf9Yg	2019-08-01	2019-07-19
1975	UY	0VR3dfZf9Yg	2019-07-25	2019-07-19
1976	CO	0VR3dfZf9Yg	2019-07-25	2019-07-19
1977	IL	0VR3dfZf9Yg	2019-08-01	2019-07-19
1978	CH	0VR3dfZf9Yg	2019-08-01	2019-07-19
1979	RO	0VR3dfZf9Yg	2019-08-01	2019-07-19
1980	NL	0VR3dfZf9Yg	2019-08-01	2019-07-19
1981	US	0VR3dfZf9Yg	2019-08-01	2019-07-19
1982	SV	0VR3dfZf9Yg	2019-07-25	2019-07-19
1983	AT	0VR3dfZf9Yg	2019-08-01	2019-07-19
1984	PE	0VR3dfZf9Yg	2019-07-25	2019-07-19
1985	DO	0VR3dfZf9Yg	2019-07-25	2019-07-19
1986	AR	0VR3dfZf9Yg	2019-08-08	2019-07-19
1987	MX	0VR3dfZf9Yg	2019-08-01	2019-07-19
1988	PY	0VR3dfZf9Yg	2019-07-25	2019-07-19
1989	GT	0VR3dfZf9Yg	2019-07-25	2019-07-19
1990	PT	0VR3dfZf9Yg	2019-08-01	2019-07-19
1991	BE	0VR3dfZf9Yg	2019-08-01	2019-07-19
1992	PA	0VR3dfZf9Yg	2019-07-25	2019-07-19
1993	ES	0VR3dfZf9Yg	2019-08-01	2019-07-19
1994	FR	0VR3dfZf9Yg	2019-08-01	2019-07-19
1995	EC	0VR3dfZf9Yg	2019-07-25	2019-07-19
1996	LU	0VR3dfZf9Yg	2019-07-25	2019-07-19
1997	HN	0VR3dfZf9Yg	2019-07-25	2019-07-19
1998	IT	0VR3dfZf9Yg	2019-08-01	2019-07-19
1999	DE	0VR3dfZf9Yg	2019-08-01	2019-07-19
[truncated: 42,711 more rows]
