# Supplementary material for: The structure of global cultural networks: Evidence from the diffusion of music videos
Source: PLoS One. 2023 Nov 13;18(11):e0294149. doi: 10.1371/journal.pone.0294149 (PMC10642795; doi:10.1371/journal.pone.0294149)
Supplement: S2 Data — (CSV) [file pone.0294149.s003.csv]

Source	Target	Weight
AR	AT	0
AR	AU	0
AR	BE	0
AR	BO	.0167295197189834
AR	BR	0
AR	CA	0
AR	CH	0
AR	CL	0
AR	CO	0
AR	CR	0
AR	CZ	0
AR	DE	0
AR	DK	0
AR	DO	0
AR	EC	0
AR	EE	0
AR	ES	0
AR	FI	0
AR	FR	0
AR	GB	0
AR	GT	0
AR	HN	0
AR	HU	0
AR	IE	0
AR	IL	0
AR	IN	0
AR	IS	0
AR	IT	0
AR	JP	0
AR	KE	0
AR	KR	0
AR	LU	0
AR	MX	0
AR	NG	0
AR	NI	0
AR	NL	0
AR	NO	0
AR	NZ	0
AR	PA	0
AR	PE	.0103865186761111
AR	PL	0
AR	PT	0
AR	PY	.0322465930425413
AR	RO	0
AR	RS	0
AR	RU	0
AR	SE	0
AR	SV	0
AR	TR	0
AR	TZ	0
AR	UA	0
AR	UG	0
AR	US	0
AR	UY	.1060974206079621
AR	ZA	0
AR	ZW	0
AT	AR	0
AT	AU	0
AT	BE	0
AT	BO	0
AT	BR	0
AT	CA	0
AT	CH	.0305120172981068
AT	CL	0
AT	CO	0
AT	CR	0
AT	CZ	.0103995260160477
AT	DE	.123610626482887
AT	DK	0
AT	DO	0
AT	EC	0
AT	EE	.0174182286826882
AT	ES	0
AT	FI	0
AT	FR	0
AT	GB	0
AT	GT	0
AT	HN	0
AT	HU	0
AT	IE	0
AT	IL	0
AT	IN	0
AT	IS	0
AT	IT	0
AT	JP	0
AT	KE	0
AT	KR	0
AT	LU	0
AT	MX	0
AT	NG	0
AT	NI	0
AT	NL	.0140107006244807
AT	NO	0
AT	NZ	0
AT	PA	0
AT	PE	0
AT	PL	0
AT	PT	0
AT	PY	0
AT	RO	0
AT	RS	0
AT	RU	0
AT	SE	0
AT	SV	0
AT	TR	0
AT	TZ	0
AT	UA	0
AT	UG	0
AT	US	0
AT	UY	0
AT	ZA	0
AT	ZW	0
AU	AR	0
AU	AT	0
AU	BE	0
AU	BO	0
AU	BR	0
AU	CA	0
AU	CH	0
AU	CL	0
AU	CO	0
AU	CR	0
AU	CZ	0
AU	DE	0
AU	DK	0
AU	DO	0
AU	EC	0
AU	EE	0
AU	ES	0
AU	FI	0
AU	FR	0
AU	GB	0
AU	GT	0
AU	HN	0
AU	HU	0
AU	IE	0
AU	IL	0
AU	IN	0
AU	IS	0
AU	IT	0
AU	JP	0
AU	KE	0
AU	KR	0
AU	LU	0
AU	MX	0
AU	NG	0
AU	NI	0
AU	NL	0
AU	NO	0
AU	NZ	.0770543796119627
AU	PA	0
AU	PE	0
AU	PL	0
AU	PT	0
AU	PY	0
AU	RO	0
AU	RS	0
AU	RU	0
AU	SE	0
AU	SV	0
AU	TR	0
AU	TZ	0
AU	UA	0
AU	UG	0
AU	US	0
AU	UY	0
AU	ZA	0
AU	ZW	0
BE	AR	0
BE	AT	0
BE	AU	0
BE	BO	0
BE	BR	0
BE	CA	0
BE	CH	0
BE	CL	0
BE	CO	0
BE	CR	0
BE	CZ	0
BE	DE	0
BE	DK	0
BE	DO	0
BE	EC	0
BE	EE	0
BE	ES	0
BE	FI	0
BE	FR	.032826898184502
BE	GB	0
BE	GT	0
BE	HN	0
BE	HU	0
BE	IE	0
BE	IL	0
BE	IN	0
BE	IS	0
BE	IT	0
BE	JP	0
BE	KE	0
BE	KR	0
BE	LU	0
BE	MX	0
BE	NG	0
BE	NI	0
BE	NL	.0139778947123301
BE	NO	0
BE	NZ	0
BE	PA	0
BE	PE	0
BE	PL	0
BE	PT	0
BE	PY	0
BE	RO	0
BE	RS	0
BE	RU	0
BE	SE	0
BE	SV	0
BE	TR	0
BE	TZ	0
BE	UA	0
BE	UG	0
BE	US	0
BE	UY	0
BE	ZA	0
BE	ZW	0
BO	AR	.0113696324446754
BO	AT	0
BO	AU	0
BO	BE	0
BO	BR	0
BO	CA	0
BO	CH	0
BO	CL	0
BO	CO	.0213112957013171
BO	CR	.0229948150373524
BO	CZ	0
BO	DE	0
BO	DK	0
BO	DO	0
BO	EC	.0274993139381939
BO	EE	0
BO	ES	0
BO	FI	0
BO	FR	0
BO	GB	0
BO	GT	.028886064625544
BO	HN	.0116987586098774
BO	HU	0
BO	IE	0
BO	IL	0
BO	IN	0
BO	IS	0
BO	IT	0
BO	JP	0
BO	KE	0
BO	KR	0
BO	LU	0
BO	MX	.0210936623975538
BO	NG	0
BO	NI	.0196027565102287
BO	NL	0
BO	NO	0
BO	NZ	0
BO	PA	0
BO	PE	.0336964943227621
BO	PL	0
BO	PT	0
BO	PY	.0190135749892547
BO	RO	0
BO	RS	0
BO	RU	0
BO	SE	0
BO	SV	.0302099558762457
BO	TR	0
BO	TZ	0
BO	UA	0
BO	UG	0
BO	US	0
BO	UY	0
BO	ZA	0
BO	ZW	0
BR	AR	0
BR	AT	0
BR	AU	0
BR	BE	0
BR	BO	0
BR	CA	0
BR	CH	0
BR	CL	0
BR	CO	0
BR	CR	0
BR	CZ	0
BR	DE	0
BR	DK	0
BR	DO	0
BR	EC	0
BR	EE	0
BR	ES	0
BR	FI	0
BR	FR	0
BR	GB	0
BR	GT	0
BR	HN	0
BR	HU	0
BR	IE	0
BR	IL	0
BR	IN	0
BR	IS	0
BR	IT	0
BR	JP	0
BR	KE	0
BR	KR	0
BR	LU	.0318047255352909
BR	MX	0
BR	NG	0
BR	NI	0
BR	NL	0
BR	NO	0
BR	NZ	0
BR	PA	0
BR	PE	0
BR	PL	0
BR	PT	.1639333004017902
BR	PY	.058345925491358
BR	RO	0
BR	RS	0
BR	RU	0
BR	SE	0
BR	SV	0
BR	TR	0
BR	TZ	0
BR	UA	0
BR	UG	0
BR	US	0
BR	UY	0
BR	ZA	0
BR	ZW	0
CA	AR	0
CA	AT	0
CA	AU	.0628553065337139
CA	BE	0
CA	BO	0
CA	BR	0
CA	CH	0
CA	CL	0
CA	CO	0
CA	CR	0
CA	CZ	0
CA	DE	0
CA	DK	0
CA	DO	0
CA	EC	0
CA	EE	0
CA	ES	0
CA	FI	0
CA	FR	0
CA	GB	.015275501340193
CA	GT	0
CA	HN	0
CA	HU	0
CA	IE	0
CA	IL	0
CA	IN	0
CA	IS	0
CA	IT	0
CA	JP	0
CA	KE	0
CA	KR	.0120055053614822
CA	LU	0
CA	MX	0
CA	NG	0
CA	NI	0
CA	NL	0
CA	NO	.0184721953061584
CA	NZ	.0630804732678791
CA	PA	0
CA	PE	0
CA	PL	0
CA	PT	0
CA	PY	0
CA	RO	0
CA	RS	0
CA	RU	0
CA	SE	0
CA	SV	0
CA	TR	0
CA	TZ	0
CA	UA	0
CA	UG	0
CA	US	.0179148813373191
CA	UY	0
CA	ZA	0
CA	ZW	0
CH	AR	0
CH	AT	0
CH	AU	0
CH	BE	.0172128239602871
CH	BO	0
CH	BR	0
CH	CA	0
CH	CL	0
CH	CO	0
CH	CR	0
CH	CZ	0
CH	DE	0
CH	DK	0
CH	DO	0
CH	EC	0
CH	EE	0
CH	ES	0
CH	FI	0
CH	FR	.0208975390949773
CH	GB	0
CH	GT	0
CH	HN	0
CH	HU	0
CH	IE	0
CH	IL	0
CH	IN	0
CH	IS	0
CH	IT	.0157744193201932
CH	JP	0
CH	KE	0
CH	KR	0
CH	LU	.0471737311010224
CH	MX	0
CH	NG	0
CH	NI	0
CH	NL	0
CH	NO	0
CH	NZ	0
CH	PA	0
CH	PE	0
CH	PL	0
CH	PT	0
CH	PY	0
CH	RO	0
CH	RS	0
CH	RU	0
CH	SE	0
CH	SV	0
CH	TR	0
CH	TZ	0
CH	UA	0
CH	UG	0
CH	US	0
CH	UY	0
CH	ZA	0
CH	ZW	0
CL	AR	.0250868123432608
CL	AT	0
CL	AU	0
CL	BE	0
CL	BO	.0110512412739373
CL	BR	0
CL	CA	0
CL	CH	0
CL	CO	.0171249354901112
CL	CR	0
CL	CZ	0
CL	DE	0
CL	DK	0
CL	DO	0
CL	EC	.0174641215117608
CL	EE	0
CL	ES	.0308709435800955
CL	FI	0
CL	FR	0
CL	GB	0
CL	GT	0
CL	HN	.0106365296862977
CL	HU	0
CL	IE	0
CL	IL	0
CL	IN	0
CL	IS	0
CL	IT	0
CL	JP	0
CL	KE	0
CL	KR	0
CL	LU	0
CL	MX	0
CL	NG	0
CL	NI	0
CL	NL	0
CL	NO	0
CL	NZ	0
CL	PA	.0214548419076015
CL	PE	.0274682138970975
CL	PL	0
CL	PT	0
CL	PY	.0252595493929858
CL	RO	0
CL	RS	0
CL	RU	0
CL	SE	0
CL	SV	.018720565205166
CL	TR	0
CL	TZ	0
CL	UA	0
CL	UG	0
CL	US	0
CL	UY	.034615481423465
CL	ZA	0
CL	ZW	0
CO	AR	0
CO	AT	0
CO	AU	0
CO	BE	0
CO	BO	.0171860910427009
CO	BR	0
CO	CA	0
CO	CH	0
CO	CL	.0169615827918986
CO	CR	.0264930156452109
CO	CZ	0
CO	DE	0
CO	DK	0
CO	DO	.0109742697698227
CO	EC	.0359201090232404
CO	EE	0
CO	ES	.0153932471193621
CO	FI	0
CO	FR	0
CO	GB	0
CO	GT	.0188583643292419
CO	HN	.0150684384359578
CO	HU	0
CO	IE	0
CO	IL	0
CO	IN	0
CO	IS	0
CO	IT	0
CO	JP	0
CO	KE	0
CO	KR	0
CO	LU	0
CO	MX	0
CO	NG	0
CO	NI	.0107875947630563
CO	NL	0
CO	NO	0
CO	NZ	0
CO	PA	.0217424990906235
CO	PE	.026067413566958
CO	PL	0
CO	PT	0
CO	PY	0
CO	RO	0
CO	RS	0
CO	RU	0
CO	SE	0
CO	SV	.0163718499989245
CO	TR	0
CO	TZ	0
CO	UA	0
CO	UG	0
CO	US	0
CO	UY	.0194994088191947
CO	ZA	0
CO	ZW	0
CR	AR	0
CR	AT	0
CR	AU	0
CR	BE	0
CR	BO	0
CR	BR	0
CR	CA	0
CR	CH	0
CR	CL	0
CR	CO	0
CR	CZ	0
CR	DE	0
CR	DK	0
CR	DO	0
CR	EC	.0191858127535843
CR	EE	0
CR	ES	0
CR	FI	0
CR	FR	0
CR	GB	0
CR	GT	0
CR	HN	0
CR	HU	0
CR	IE	0
CR	IL	0
CR	IN	0
CR	IS	0
CR	IT	0
CR	JP	0
CR	KE	0
CR	KR	0
CR	LU	0
CR	MX	0
CR	NG	0
CR	NI	.0127373648788423
CR	NL	0
CR	NO	0
CR	NZ	0
CR	PA	.0101777214819692
CR	PE	0
CR	PL	0
CR	PT	0
CR	PY	.0141452986288638
CR	RO	0
CR	RS	0
CR	RU	0
CR	SE	0
CR	SV	0
CR	TR	0
CR	TZ	0
CR	UA	0
CR	UG	0
CR	US	0
CR	UY	0
CR	ZA	0
CR	ZW	0
CZ	AR	0
CZ	AT	.0263672152962991
CZ	AU	0
CZ	BE	0
CZ	BO	0
CZ	BR	0
CZ	CA	0
CZ	CH	0
CZ	CL	0
CZ	CO	0
CZ	CR	0
CZ	DE	.013395370381587
CZ	DK	0
CZ	DO	0
CZ	EC	0
CZ	EE	.0274294161387436
CZ	ES	0
CZ	FI	0
CZ	FR	0
CZ	GB	0
CZ	GT	0
CZ	HN	0
CZ	HU	.0171886638667485
CZ	IE	0
CZ	IL	0
CZ	IN	0
CZ	IS	0
CZ	IT	0
CZ	JP	0
CZ	KE	0
CZ	KR	0
CZ	LU	0
CZ	MX	0
CZ	NG	0
CZ	NI	0
CZ	NL	0
CZ	NO	0
CZ	NZ	0
CZ	PA	0
CZ	PE	0
CZ	PL	.0136644083282009
CZ	PT	0
CZ	PY	0
CZ	RO	0
CZ	RS	0
CZ	RU	0
CZ	SE	0
CZ	SV	0
CZ	TR	0
CZ	TZ	0
CZ	UA	0
CZ	UG	0
CZ	US	0
CZ	UY	0
CZ	ZA	0
CZ	ZW	0
DE	AR	0
DE	AT	.1003374076790661
DE	AU	0
DE	BE	0
DE	BO	0
DE	BR	0
DE	CA	0
DE	CH	.0430361039057117
DE	CL	0
DE	CO	0
DE	CR	0
DE	CZ	0
DE	DK	0
DE	DO	0
DE	EC	0
DE	EE	0
DE	ES	0
DE	FI	0
DE	FR	0
DE	GB	0
DE	GT	0
DE	HN	0
DE	HU	0
DE	IE	0
DE	IL	0
DE	IN	0
DE	IS	0
DE	IT	0
DE	JP	0
DE	KE	0
DE	KR	0
DE	LU	.01699955373891
DE	MX	0
DE	NG	0
DE	NI	0
DE	NL	.02110625005509
DE	NO	0
DE	NZ	0
DE	PA	0
DE	PE	0
DE	PL	0
DE	PT	0
DE	PY	0
DE	RO	0
DE	RS	0
DE	RU	0
DE	SE	0
DE	SV	0
DE	TR	0
DE	TZ	0
DE	UA	0
DE	UG	0
DE	US	0
DE	UY	0
DE	ZA	0
DE	ZW	0
DK	AR	0
DK	AT	0
DK	AU	.0271258584424181
DK	BE	.0169758881203392
DK	BO	0
DK	BR	0
DK	CA	.0155651375919039
DK	CH	0
DK	CL	0
DK	CO	0
DK	CR	0
DK	CZ	0
DK	DE	.0171569045428424
DK	DO	0
DK	EC	0
DK	EE	0
DK	ES	0
DK	FI	0
DK	FR	0
DK	GB	.0207976005398268
DK	GT	0
DK	HN	0
DK	HU	0
DK	IE	.0261738564299207
DK	IL	0
DK	IN	0
DK	IS	.013556547301992
DK	IT	0
DK	JP	0
DK	KE	0
DK	KR	0
DK	LU	.0170974054219181
DK	MX	0
DK	NG	0
DK	NI	0
DK	NL	.0360010146089341
DK	NO	.0292477774890804
DK	NZ	.0161976440254096
DK	PA	0
DK	PE	0
DK	PL	0
DK	PT	0
DK	PY	0
DK	RO	0
DK	RS	0
DK	RU	0
DK	SE	.0147273584298891
DK	SV	0
DK	TR	0
DK	TZ	0
DK	UA	0
DK	UG	0
DK	US	0
DK	UY	0
DK	ZA	.0111387435466198
DK	ZW	0
DO	AR	0
DO	AT	0
DO	AU	0
DO	BE	0
DO	BO	0
DO	BR	0
DO	CA	0
DO	CH	0
DO	CL	.0162778118810566
DO	CO	.0143799236560615
DO	CR	.0164433279351948
DO	CZ	0
DO	DE	0
DO	DK	0
DO	EC	.0165694268656454
DO	EE	0
DO	ES	.0296881186146822
DO	FI	0
DO	FR	0
DO	GB	0
DO	GT	.010263595489224
DO	HN	.0220540487364848
DO	HU	0
DO	IE	0
DO	IL	0
DO	IN	0
DO	IS	0
DO	IT	0
DO	JP	0
DO	KE	0
DO	KR	0
DO	LU	0
DO	MX	0
DO	NG	0
DO	NI	.0180208911548709
DO	NL	0
DO	NO	0
DO	NZ	0
DO	PA	.0565400206394376
DO	PE	.0105758559747346
DO	PL	0
DO	PT	0
DO	PY	0
DO	RO	0
DO	RS	0
DO	RU	0
DO	SE	0
DO	SV	.0112063985448523
DO	TR	0
DO	TZ	0
DO	UA	0
DO	UG	0
DO	US	0
DO	UY	0
DO	ZA	0
DO	ZW	0
EC	AR	.0186578586965131
EC	AT	0
EC	AU	0
EC	BE	0
EC	BO	.0246446763444686
EC	BR	0
EC	CA	0
EC	CH	0
EC	CL	.0280333367667281
EC	CO	.037193775351306
EC	CR	.0253357297677318
EC	CZ	0
EC	DE	0
EC	DK	0
EC	DO	.0146341666246496
EC	EE	0
EC	ES	.0166608680154474
EC	FI	0
EC	FR	0
EC	GB	0
EC	GT	.0284949311890387
EC	HN	.0172562313046336
EC	HU	0
EC	IE	0
EC	IL	0
EC	IN	0
EC	IS	0
EC	IT	0
EC	JP	0
EC	KE	0
EC	KR	0
EC	LU	0
EC	MX	.0142439298623491
EC	NG	0
EC	NI	.0172033466057783
EC	NL	0
EC	NO	0
EC	NZ	0
EC	PA	.0202219668383312
EC	PE	.0475048226483627
EC	PL	0
EC	PT	0
EC	PY	.0301077587139101
EC	RO	0
EC	RS	0
EC	RU	0
EC	SE	0
EC	SV	.0374031100741764
EC	TR	0
EC	TZ	0
EC	UA	0
EC	UG	0
EC	US	0
EC	UY	.0236047480306616
EC	ZA	0
EC	ZW	0
EE	AR	0
EE	AT	0
EE	AU	0
EE	BE	0
EE	BO	0
EE	BR	0
EE	CA	0
EE	CH	0
EE	CL	0
EE	CO	0
EE	CR	0
EE	CZ	0
EE	DE	0
EE	DK	0
EE	DO	0
EE	EC	0
EE	ES	0
EE	FI	.0185596714868446
EE	FR	0
EE	GB	0
EE	GT	0
EE	HN	0
EE	HU	0
EE	IE	0
EE	IL	0
EE	IN	0
EE	IS	0
EE	IT	0
EE	JP	0
EE	KE	0
EE	KR	0
EE	LU	0
EE	MX	0
EE	NG	0
EE	NI	0
EE	NL	0
EE	NO	0
EE	NZ	0
EE	PA	0
EE	PE	0
EE	PL	.0180612032588776
EE	PT	0
EE	PY	0
EE	RO	0
EE	RS	0
EE	RU	.0105774347031276
EE	SE	0
EE	SV	0
EE	TR	0
EE	TZ	0
EE	UA	.0145948424114854
EE	UG	0
EE	US	0
EE	UY	0
EE	ZA	0
EE	ZW	0
ES	AR	.0291887168296301
ES	AT	0
ES	AU	0
ES	BE	0
ES	BO	.0186927565770864
ES	BR	0
ES	CA	0
ES	CH	0
ES	CL	.0526893175776092
ES	CO	.0286952785337391
ES	CR	.0304352776763693
ES	CZ	0
ES	DE	0
ES	DK	0
ES	DO	.0185049360662325
ES	EC	.0378562070931861
ES	EE	0
ES	FI	0
ES	FR	0
ES	GB	0
ES	GT	.0168317277760892
ES	HN	.0198051495182184
ES	HU	0
ES	IE	0
ES	IL	0
ES	IN	0
ES	IS	0
ES	IT	0
ES	JP	0
ES	KE	0
ES	KR	0
ES	LU	0
ES	MX	.0226795124543883
ES	NG	0
ES	NI	.0193051252038745
ES	NL	0
ES	NO	0
ES	NZ	0
ES	PA	.0279752240761002
ES	PE	.0322554360657106
ES	PL	0
ES	PT	0
ES	PY	.0179158199193032
ES	RO	0
ES	RS	0
ES	RU	0
ES	SE	0
ES	SV	.0202992249398297
ES	TR	0
ES	TZ	0
ES	UA	0
ES	UG	0
ES	US	0
ES	UY	.0468048167430936
ES	ZA	0
ES	ZW	0
FI	AR	0
FI	AT	0
FI	AU	0
FI	BE	0
FI	BO	0
FI	BR	0
FI	CA	.0118720634384211
FI	CH	0
FI	CL	0
FI	CO	0
FI	CR	0
FI	CZ	.0178004773775509
FI	DE	0
FI	DK	.0703613002353799
FI	DO	0
FI	EC	0
FI	EE	.0398887032052715
FI	ES	0
FI	FR	0
FI	GB	0
FI	GT	0
FI	HN	0
FI	HU	.015803943403862
FI	IE	.0107497294299851
FI	IL	0
FI	IN	0
FI	IS	.0600290049159032
FI	IT	0
FI	JP	0
FI	KE	0
FI	KR	0
FI	LU	0
FI	MX	0
FI	NG	0
FI	NI	0
FI	NL	0
FI	NO	.1174180641927476
FI	NZ	0
FI	PA	0
FI	PE	0
FI	PL	0
FI	PT	0
FI	PY	0
FI	RO	0
FI	RS	0
FI	RU	0
FI	SE	.0343675643096857
FI	SV	0
FI	TR	0
FI	TZ	0
FI	UA	0
FI	UG	0
FI	US	0
FI	UY	0
FI	ZA	0
FI	ZW	0
FR	AR	0
FR	AT	0
FR	AU	0
FR	BE	.1701925948525811
FR	BO	0
FR	BR	0
FR	CA	0
FR	CH	.0463825050150464
FR	CL	0
FR	CO	0
FR	CR	0
FR	CZ	0
FR	DE	0
FR	DK	0
FR	DO	0
FR	EC	0
FR	EE	0
FR	ES	0
FR	FI	0
FR	GB	0
FR	GT	0
FR	HN	0
FR	HU	0
FR	IE	0
FR	IL	0
FR	IN	0
FR	IS	0
FR	IT	0
FR	JP	0
FR	KE	0
FR	KR	0
FR	LU	.0937820606897271
FR	MX	0
FR	NG	0
FR	NI	0
FR	NL	0
FR	NO	0
FR	NZ	0
FR	PA	0
FR	PE	0
FR	PL	0
FR	PT	0
FR	PY	0
FR	RO	0
FR	RS	0
FR	RU	0
FR	SE	0
FR	SV	0
FR	TR	0
FR	TZ	0
FR	UA	0
FR	UG	0
FR	US	0
FR	UY	0
FR	ZA	0
FR	ZW	0
GB	AR	0
GB	AT	0
GB	AU	.0185898132740057
GB	BE	0
GB	BO	0
GB	BR	0
GB	CA	0
GB	CH	0
GB	CL	0
GB	CO	0
GB	CR	0
GB	CZ	0
GB	DE	0
GB	DK	0
GB	DO	0
GB	EC	0
GB	EE	0
GB	ES	0
GB	FI	0
GB	FR	0
GB	GT	0
GB	HN	0
GB	HU	0
GB	IE	.0837824772064089
GB	IL	0
GB	IN	0
GB	IS	0
GB	IT	0
GB	JP	0
GB	KE	0
GB	KR	0
GB	LU	.0116360141543178
GB	MX	0
GB	NG	0
GB	NI	0
GB	NL	.0119279243213962
GB	NO	0
GB	NZ	0
GB	PA	0
GB	PE	0
GB	PL	0
GB	PT	0
GB	PY	0
GB	RO	0
GB	RS	0
GB	RU	0
GB	SE	0
GB	SV	0
GB	TR	0
GB	TZ	0
GB	UA	0
GB	UG	0
GB	US	0
GB	UY	0
GB	ZA	0
GB	ZW	0
GT	AR	0
GT	AT	0
GT	AU	0
GT	BE	0
GT	BO	.0210198749187041
GT	BR	0
GT	CA	0
GT	CH	0
GT	CL	0
GT	CO	0
GT	CR	.0167800280985408
GT	CZ	0
GT	DE	0
GT	DK	0
GT	DO	0
GT	EC	0
GT	EE	0
GT	ES	0
GT	FI	0
GT	FR	0
GT	GB	0
GT	HN	.0135087709791126
GT	HU	0
GT	IE	0
GT	IL	0
GT	IN	0
GT	IS	0
GT	IT	0
GT	JP	0
GT	KE	0
GT	KR	0
GT	LU	0
GT	MX	0
GT	NG	0
GT	NI	.0163401782921716
GT	NL	0
GT	NO	0
GT	NZ	0
GT	PA	0
GT	PE	0
GT	PL	0
GT	PT	0
GT	PY	0
GT	RO	0
GT	RS	0
GT	RU	0
GT	SE	0
GT	SV	.0514344765161535
GT	TR	0
GT	TZ	0
GT	UA	0
GT	UG	0
GT	US	0
GT	UY	0
GT	ZA	0
GT	ZW	0
HN	AR	0
HN	AT	0
HN	AU	0
HN	BE	0
HN	BO	0
HN	BR	0
HN	CA	0
HN	CH	0
HN	CL	0
HN	CO	0
HN	CR	0
HN	CZ	0
HN	DE	0
HN	DK	0
HN	DO	0
HN	EC	0
HN	EE	0
HN	ES	0
HN	FI	0
HN	FR	0
HN	GB	0
HN	GT	0
HN	HU	0
HN	IE	0
HN	IL	0
HN	IN	0
HN	IS	0
HN	IT	0
HN	JP	0
HN	KE	0
HN	KR	0
HN	LU	0
HN	MX	0
HN	NG	0
HN	NI	.0325088599900279
HN	NL	0
HN	NO	0
HN	NZ	0
HN	PA	0
HN	PE	0
HN	PL	0
HN	PT	0
HN	PY	0
HN	RO	0
HN	RS	0
HN	RU	0
HN	SE	0
HN	SV	0
HN	TR	0
HN	TZ	0
HN	UA	0
HN	UG	0
HN	US	0
HN	UY	0
HN	ZA	0
HN	ZW	0
HU	AR	0
HU	AT	.0260690412358754
HU	AU	0
HU	BE	.0193496634742578
HU	BO	0
HU	BR	0
HU	CA	0
HU	CH	.0311323961864024
HU	CL	0
HU	CO	0
HU	CR	0
HU	CZ	.0398794970197963
HU	DE	0
HU	DK	0
HU	DO	0
HU	EC	0
HU	EE	.0307504234429704
HU	ES	0
HU	FI	.0129173251624313
HU	FR	0
HU	GB	0
HU	GT	0
HU	HN	0
HU	IE	0
HU	IL	0
HU	IN	0
HU	IS	0
HU	IT	0
HU	JP	0
HU	KE	0
HU	KR	0
HU	LU	.0129449713381408
HU	MX	0
HU	NG	0
HU	NI	0
HU	NL	0
HU	NO	.0188091643416908
HU	NZ	0
HU	PA	0
HU	PE	0
HU	PL	.0163707409331785
HU	PT	0
HU	PY	0
HU	RO	0
HU	RS	0
HU	RU	0
HU	SE	0
HU	SV	0
HU	TR	0
HU	TZ	0
HU	UA	0
HU	UG	0
HU	US	0
HU	UY	0
HU	ZA	0
HU	ZW	0
IE	AR	0
IE	AT	0
IE	AU	.0133394519527523
IE	BE	.0127734932941708
IE	BO	0
IE	BR	0
IE	CA	0
IE	CH	0
IE	CL	0
IE	CO	0
IE	CR	0
IE	CZ	0
IE	DE	0
IE	DK	.0276856447896295
IE	DO	0
IE	EC	0
IE	EE	.0146981721336347
IE	ES	0
IE	FI	0
IE	FR	0
IE	GB	.1022088936764872
IE	GT	0
IE	HN	0
IE	HU	.0108443577802346
IE	IL	0
IE	IN	0
IE	IS	.0189908797427635
IE	IT	0
IE	JP	0
IE	KE	0
IE	KR	0
IE	LU	.010962102114642
IE	MX	0
IE	NG	0
IE	NI	0
IE	NL	.0292373127433395
IE	NO	.0283505881010753
IE	NZ	.0105016658632053
IE	PA	0
IE	PE	0
IE	PL	0
IE	PT	0
IE	PY	0
IE	RO	0
IE	RS	0
IE	RU	0
IE	SE	.0106937515475494
IE	SV	0
IE	TR	0
IE	TZ	0
IE	UA	0
IE	UG	0
IE	US	0
IE	UY	0
IE	ZA	0
IE	ZW	0
IL	AR	0
IL	AT	0
IL	AU	0
IL	BE	0
IL	BO	0
IL	BR	0
IL	CA	0
IL	CH	0
IL	CL	0
IL	CO	0
IL	CR	0
IL	CZ	0
IL	DE	.0185117660773328
IL	DK	0
IL	DO	0
IL	EC	0
IL	EE	0
IL	ES	0
IL	FI	0
IL	FR	0
IL	GB	0
IL	GT	0
IL	HN	0
IL	HU	0
IL	IE	0
IL	IN	0
IL	IS	0
IL	IT	0
IL	JP	0
IL	KE	0
IL	KR	0
IL	LU	0
IL	MX	0
IL	NG	0
IL	NI	0
IL	NL	.011396066055951
IL	NO	.0161784682583684
IL	NZ	0
IL	PA	0
IL	PE	0
IL	PL	0
IL	PT	0
IL	PY	0
IL	RO	0
IL	RS	0
IL	RU	0
IL	SE	.0814614014055006
IL	SV	0
IL	TR	0
IL	TZ	0
IL	UA	0
IL	UG	0
IL	US	0
IL	UY	0
IL	ZA	0
IL	ZW	0
IN	AR	0
IN	AT	0
IN	AU	.2393406349960892
IN	BE	0
IN	BO	0
IN	BR	0
IN	CA	.0610287479029683
IN	CH	0
IN	CL	0
IN	CO	0
IN	CR	0
IN	CZ	0
IN	DE	0
IN	DK	0
IN	DO	0
IN	EC	0
IN	EE	0
IN	ES	0
IN	FI	0
IN	FR	0
IN	GB	.0263165482980349
IN	GT	0
IN	HN	0
IN	HU	0
IN	IE	0
IN	IL	0
IN	IS	0
IN	IT	0
IN	JP	.0294737354527888
IN	KE	.0327425211371302
IN	KR	0
IN	LU	0
IN	MX	0
IN	NG	.0261852670458544
IN	NI	0
IN	NL	0
IN	NO	0
IN	NZ	.2287455401593504
IN	PA	0
IN	PE	0
IN	PL	0
IN	PT	0
IN	PY	0
IN	RO	0
IN	RS	0
IN	RU	0
IN	SE	0
IN	SV	0
IN	TR	.0294184402473985
IN	TZ	.0341546453935596
IN	UA	0
IN	UG	.0286092857201758
IN	US	0
IN	UY	0
IN	ZA	.0218069811231883
IN	ZW	0
IS	AR	0
IS	AT	0
IS	AU	.0111939708343007
IS	BE	0
IS	BO	0
IS	BR	0
IS	CA	.0176300098490805
IS	CH	0
IS	CL	0
IS	CO	0
IS	CR	0
IS	CZ	0
IS	DE	0
IS	DK	.0119283283800507
IS	DO	0
IS	EC	0
IS	EE	.0180544673506769
IS	ES	0
IS	FI	.0114501400634025
IS	FR	0
IS	GB	.0133009901906992
IS	GT	0
IS	HN	0
IS	HU	0
IS	IE	.0120457445293121
IS	IL	0
IS	IN	0
IS	IT	0
IS	JP	0
IS	KE	0
IS	KR	0
IS	LU	0
IS	MX	0
IS	NG	0
IS	NI	0
IS	NL	.0108363481756841
IS	NO	.0485465864776872
IS	NZ	.0121301672801598
IS	PA	0
IS	PE	0
IS	PL	.0107145279037331
IS	PT	0
IS	PY	0
IS	RO	0
IS	RS	0
IS	RU	0
IS	SE	0
IS	SV	0
IS	TR	0
IS	TZ	0
IS	UA	0
IS	UG	0
IS	US	.0136161908971867
IS	UY	0
IS	ZA	0
IS	ZW	0
IT	AR	0
IT	AT	0
IT	AU	0
IT	BE	.0176355224698531
IT	BO	0
IT	BR	0
IT	CA	0
IT	CH	.0654758025729231
IT	CL	0
IT	CO	0
IT	CR	0
IT	CZ	0
IT	DE	.0124317549295561
IT	DK	0
IT	DO	0
IT	EC	0
IT	EE	0
IT	ES	.0167165669453622
IT	FI	0
IT	FR	0
IT	GB	0
IT	GT	0
IT	HN	0
IT	HU	0
IT	IE	0
IT	IL	0
IT	IN	0
IT	IS	.0141512668395375
IT	JP	0
IT	KE	0
IT	KR	0
IT	LU	.029636062523313
IT	MX	0
IT	NG	0
IT	NI	0
IT	NL	0
IT	NO	0
IT	NZ	0
IT	PA	0
IT	PE	0
IT	PL	0
IT	PT	.0139537695661788
IT	PY	0
IT	RO	0
IT	RS	0
IT	RU	0
IT	SE	0
IT	SV	0
IT	TR	0
IT	TZ	0
IT	UA	0
IT	UG	0
IT	US	0
IT	UY	0
IT	ZA	0
IT	ZW	0
JP	AR	.0220868277325982
JP	AT	0
JP	AU	0
JP	BE	0
JP	BO	.0165378507121579
JP	BR	0
JP	CA	0
JP	CH	0
JP	CL	.0250799272674583
JP	CO	.0131306494386224
JP	CR	.011949335840612
JP	CZ	0
JP	DE	0
JP	DK	0
JP	DO	0
JP	EC	.0181593475806364
JP	EE	0
JP	ES	.0151770419399158
JP	FI	0
JP	FR	0
JP	GB	0
JP	GT	.0150406327693081
JP	HN	.0145844899970991
JP	HU	0
JP	IE	.0101854711240013
JP	IL	0
JP	IN	0
JP	IS	0
JP	IT	0
JP	KE	0
JP	KR	.1289987935180205
JP	LU	0
JP	MX	.0208959130685258
JP	NG	0
JP	NI	.0173742021333467
JP	NL	0
JP	NO	.0115169953669483
JP	NZ	.0100252213077742
JP	PA	.014731741701798
JP	PE	.0509410005335264
JP	PL	0
JP	PT	0
JP	PY	.0163955780285123
JP	RO	0
JP	RS	0
JP	RU	0
JP	SE	0
JP	SV	.0171486847758103
JP	TR	0
JP	TZ	0
JP	UA	0
JP	UG	0
JP	US	0
JP	UY	.0129618872221446
JP	ZA	0
JP	ZW	0
KE	AR	0
KE	AT	0
KE	AU	0
KE	BE	0
KE	BO	0
KE	BR	0
KE	CA	0
KE	CH	0
KE	CL	0
KE	CO	0
KE	CR	0
KE	CZ	0
KE	DE	0
KE	DK	0
KE	DO	0
KE	EC	0
KE	EE	0
KE	ES	0
KE	FI	0
KE	FR	0
KE	GB	0
KE	GT	0
KE	HN	0
KE	HU	0
KE	IE	0
KE	IL	0
KE	IN	0
KE	IS	0
KE	IT	0
KE	JP	0
KE	KR	0
KE	LU	0
KE	MX	0
KE	NG	.0391500872016023
KE	NI	0
KE	NL	0
KE	NO	0
KE	NZ	0
KE	PA	0
KE	PE	0
KE	PL	0
KE	PT	0
KE	PY	0
KE	RO	0
KE	RS	0
KE	RU	0
KE	SE	0
KE	SV	0
KE	TR	0
KE	TZ	.0272006571554692
KE	UA	0
KE	UG	.0483954246347586
KE	US	0
KE	UY	0
KE	ZA	0
KE	ZW	.0226433389086448
KR	AR	0
KR	AT	0
KR	AU	.0160896115625343
KR	BE	0
KR	BO	0
KR	BR	0
KR	CA	0
KR	CH	0
KR	CL	0
KR	CO	0
KR	CR	0
KR	CZ	0
KR	DE	0
KR	DK	0
KR	DO	0
KR	EC	0
KR	EE	0
KR	ES	0
KR	FI	0
KR	FR	0
KR	GB	0
KR	GT	0
KR	HN	0
KR	HU	0
KR	IE	0
KR	IL	0
KR	IN	0
KR	IS	0
KR	IT	0
KR	JP	.0377464100551069
KR	KE	0
KR	LU	0
KR	MX	0
KR	NG	0
KR	NI	0
KR	NL	0
KR	NO	.0132589372784692
KR	NZ	0
KR	PA	0
KR	PE	0
KR	PL	0
KR	PT	0
KR	PY	0
KR	RO	0
KR	RS	0
KR	RU	0
KR	SE	.0100449575943421
KR	SV	0
KR	TR	0
KR	TZ	0
KR	UA	0
KR	UG	0
KR	US	0
KR	UY	0
KR	ZA	0
KR	ZW	0
LU	AR	0
LU	AT	0
LU	AU	0
LU	BE	.0270729078529975
LU	BO	0
LU	BR	0
LU	CA	0
LU	CH	.0215095411471061
LU	CL	0
LU	CO	0
LU	CR	0
LU	CZ	0
LU	DE	0
LU	DK	0
LU	DO	0
LU	EC	0
LU	EE	0
LU	ES	0
LU	FI	0
LU	FR	.0119273269659899
LU	GB	0
LU	GT	0
LU	HN	0
LU	HU	0
LU	IE	0
LU	IL	0
LU	IN	0
LU	IS	0
LU	IT	0
LU	JP	0
LU	KE	0
LU	KR	0
LU	MX	0
LU	NG	0
LU	NI	0
LU	NL	.0100214670573381
LU	NO	0
LU	NZ	0
LU	PA	0
LU	PE	0
LU	PL	0
LU	PT	.0200531518694213
LU	PY	0
LU	RO	0
LU	RS	0
LU	RU	0
LU	SE	0
LU	SV	0
LU	TR	0
LU	TZ	0
LU	UA	0
LU	UG	0
LU	US	0
LU	UY	0
LU	ZA	0
LU	ZW	0
MX	AR	0
MX	AT	0
MX	AU	0
MX	BE	0
MX	BO	0
MX	BR	0
MX	CA	0
MX	CH	0
MX	CL	0
MX	CO	0
MX	CR	0
MX	CZ	0
MX	DE	0
MX	DK	0
MX	DO	0
MX	EC	0
MX	EE	0
MX	ES	0
MX	FI	0
MX	FR	0
MX	GB	0
MX	GT	.0641617424679673
MX	HN	.0350934208274687
MX	HU	0
MX	IE	0
MX	IL	0
MX	IN	0
MX	IS	0
MX	IT	0
MX	JP	0
MX	KE	0
MX	KR	0
MX	LU	0
MX	NG	0
MX	NI	0
MX	NL	0
MX	NO	0
MX	NZ	0
MX	PA	0
MX	PE	0
MX	PL	0
MX	PT	0
MX	PY	0
MX	RO	0
MX	RS	0
MX	RU	0
MX	SE	0
MX	SV	.0222272944256153
MX	TR	0
MX	TZ	0
MX	UA	0
MX	UG	0
MX	US	0
MX	UY	0
MX	ZA	0
MX	ZW	0
NG	AR	0
NG	AT	0
NG	AU	0
NG	BE	0
NG	BO	0
NG	BR	0
NG	CA	0
NG	CH	0
NG	CL	0
NG	CO	0
NG	CR	0
NG	CZ	0
NG	DE	0
NG	DK	0
NG	DO	0
NG	EC	0
NG	EE	0
NG	ES	0
NG	FI	0
NG	FR	0
NG	GB	0
NG	GT	0
NG	HN	0
NG	HU	0
NG	IE	0
NG	IL	0
NG	IN	0
NG	IS	0
NG	IT	0
NG	JP	0
NG	KE	.0284883636228516
NG	KR	0
NG	LU	0
NG	MX	0
NG	NI	0
NG	NL	0
NG	NO	0
NG	NZ	0
NG	PA	0
NG	PE	0
NG	PL	0
NG	PT	0
NG	PY	0
NG	RO	0
NG	RS	0
NG	RU	0
NG	SE	0
NG	SV	0
NG	TR	0
NG	TZ	.0236755947113565
NG	UA	0
NG	UG	.0355453328745829
NG	US	0
NG	UY	0
NG	ZA	.0158577629816429
NG	ZW	.0498379317752062
NI	AR	0
NI	AT	0
NI	AU	0
NI	BE	0
NI	BO	.0234658459668388
NI	BR	0
NI	CA	0
NI	CH	0
NI	CL	0
NI	CO	0
NI	CR	.0126125292597078
NI	CZ	0
NI	DE	0
NI	DK	0
NI	DO	0
NI	EC	0
NI	EE	0
NI	ES	0
NI	FI	0
NI	FR	0
NI	GB	0
NI	GT	0
NI	HN	.0219455691089373
NI	HU	0
NI	IE	0
NI	IL	0
NI	IN	0
NI	IS	0
NI	IT	0
NI	JP	0
NI	KE	0
NI	KR	0
NI	LU	0
NI	MX	0
NI	NG	0
NI	NL	0
NI	NO	0
NI	NZ	0
NI	PA	0
[truncated: 1,193 more rows]
